# Supplementary material for: Uncovering the protective mechanism of Taohong Siwu decoction against diabetic retinopathy via HIF-1 signaling pathway based on network analysis and experimental validation
Source: BMC Complement Med Ther. 2020 Oct 6;20:298. doi: 10.1186/s12906-020-03086-0 (PMC7542117; doi:10.1186/s12906-020-03086-0)
Supplement: Supplementary file 1 — Additional file 1: Table S1. Sixty one active ingredients found in Taohong Siwu decoction (THSWD) after overlapped ingredients were subtracted. The active ingredients were obtained from Traditional Chinese Medicine Systems Pharmacology (TCMSP) database (http://lsp.nwu.edu.cn/tcmsp.php) according to meeting the criteria of oral bioavailability (OB ≥ 30%) and drug-likeness (DL ≥ 0.18). Table S2. Two thousand three hundred forty targets of active ingredients of THSWD. The targets were identified using ChemMapper database (http://lilab.ecust.edu.cn/chemmapper/) according to the criteria of 3D structure similarity above 0.85 and prediction score above 0 and PharmMapper (http://lilab.ecust.edu.cn/pharmmapper/index.php) databases according to the target pharmacophore approach. Table S3. Two hundred sixty three diabetic retinopathy (DR)-associated genes. DR-associated genes were searched from DisGeNET database (http://www.disgenet.org/web/DisGeNET/menu/home), DrugBank database (https://www.drugbank.ca/), and Therapeutic Target Database (TTD) (https://db.idrblab.org/ttd/). Table S4. Characterization of chemical constituents of THSWD by UPLC–ESI-Q-TOF/MS. [file 12906_2020_3086_MOESM1_ESM.zip › Supplementary Table 1R5.xlsx]

## Sheet: Sheet1
No.	MOL ID	Ingredient	OB	DL	Herb
1	MOL001323	Sitosterol alpha1	43.2813	0.78354	Taoren
2	MOL000358	beta-sitosterol	36.9139	0.75123	Taoren
3	MOL000296	hederagenin	36.9139	0.75072	Taoren
4	MOL000493	campesterol	37.5768	0.71476	Taoren
5	MOL001361	Gibberellin A87	68.8525	0.57188	Taoren
6	MOL001351	Gibberellin A44	101.613	0.54105	Taoren
7	MOL001350	Gibberellin A30	61.7177	0.54002	Taoren
8	MOL001355	Gibberellin A63	65.5436	0.53773	Taoren
9	MOL001344	GA122-isolactone	88.111	0.5371	Taoren
10	MOL001342	GA121-isolactone	72.6993	0.5371	Taoren
11	MOL001352	Gibberellin A54	64.2066	0.5349	Taoren
12	MOL001329	2,3-didehydro GA77	88.0805	0.53017	Taoren
13	MOL001353	Gibberellin A60	93.1687	0.53004	Taoren
14	MOL001360	Gibberellin A77	87.8942	0.52764	Taoren
15	MOL001328	2,3-didehydro GA70	63.2936	0.49632	Taoren
16	MOL001343	Gibberellin A122	64.7933	0.49617	Taoren
17	MOL001358	gibberellin 7	73.8006	0.49609	Taoren
18	MOL001348	gibberellin 17	94.6411	0.49443	Taoren
19	MOL001339	Gibberellin A119	76.3642	0.49382	Taoren
20	MOL001349	Gibberellin A19	88.5952	0.46382	Taoren
21	MOL001340	Gibberellin A120	84.8496	0.45279	Taoren
22	MOL001368	3-O-p-coumaroylquinic acid	37.6279	0.28636	Taoren
23	MOL001371	Populoside_qt	108.885	0.20476	Taoren
24	MOL000449	Stigmasterol	43.8299	0.75665	Honghua
25	MOL002776	Baicalin	40.1236	0.75264	Honghua
26	MOL000358	beta-sitosterol	36.9139	0.75123	Honghua
27	MOL001771	Clionasterol	36.9139	0.75034	Honghua
28	MOL000953	cholesterol	37.8739	0.67677	Honghua
29	MOL002695	lignan	43.3182	0.65067	Honghua
30	MOL002773	beta-carotene	37.1843	0.58358	Honghua
31	MOL002680	Flavoxanthin	60.4129	0.55609	Honghua
32	MOL002706	Phytoene	39.5631	0.50463	Honghua
33	MOL002707	phytofluene	43.1817	0.50316	Honghua
34	MOL002694	Kinobeon A	48.4663	0.36494	Honghua
35	MOL002710	Pyrethrin II	48.3571	0.35025	Honghua
36	MOL002698	lupeol-palmitate	33.9836	0.31954	Honghua
37	MOL002721	quercetagetin	45.007	0.30991	Honghua
38	MOL000098	quercetin	46.4333	0.27525	Honghua
39	MOL002712	6-Hydroxykaempferol	62.1327	0.27266	Honghua
40	MOL000006	luteolin	36.1626	0.24552	Honghua
41	MOL002719	Carthamidin	33.2292	0.24203	Honghua
42	MOL000422	kaempferol	41.8822	0.24066	Honghua
43	MOL002714	baicalein	33.5189	0.20888	Honghua
44	MOL002717	qt_carthamone	51.0258	0.20055	Honghua
45	MOL002757	7,8-dimethyl-1H-pyrimido[5,6-g]quinoxaline-2,4-dione	45.7509	0.18605	Honghua
46	MOL000449	Stigmasterol	43.8299	0.75665	Shudihuang
47	MOL000359	sitosterol	36.9139	0.7512	Shudihuang
48	MOL000449	Stigmasterol	43.8299	0.75665	Danggui
49	MOL000358	beta-sitosterol	36.9139	0.75123	Danggui
50	MOL001921	Lactiflorin	49.1213	0.79711	Baishao
51	MOL001924	paeoniflorin	53.8704	0.78709	Baishao
52	MOL000211	Mairin	55.3771	0.7761	Baishao
53	MOL000358	beta-sitosterol	36.9139	0.75123	Baishao
54	MOL000359	sitosterol	36.9139	0.7512	Baishao
55	MOL001930	benzoyl paeoniflorin	31.2745	0.74612	Baishao
56	MOL001919	Palbinone	43.5562	0.53276	Baishao
57	MOL001925	paeoniflorin_qt	68.1758	0.39507	Baishao
58	MOL001910	11alpha,12alpha-epoxy-3beta-23-dihydroxy-30-norolean-20-en-28,12beta-olide	64.7739	0.37586	Baishao
59	MOL001918	paeoniflorgenone	87.5931	0.36678	Baishao
60	MOL001928	albiflorin_qt	66.6408	0.32626	Baishao
61	MOL000492	(+)-catechin	54.8264	0.24164	Baishao
62	MOL000422	kaempferol	41.8822	0.24066	Baishao
63	MOL000359	sitosterol	36.9139	0.7512	Chuanxiong
64	MOL002157	wallichilide	42.3107	0.70639	Chuanxiong
65	MOL000433	FA	68.9604	0.7057	Chuanxiong
66	MOL002135	Myricanone	40.5976	0.51262	Chuanxiong
67	MOL002140	Perlolyrine	65.9478	0.2747	Chuanxiong
68	MOL002151	senkyunone	47.6639	0.24435	Chuanxiong
69	MOL001494	Mandenol	41.9962	0.19321	Chuanxiong
