# Supplementary material for: Uncovering the protective mechanism of Taohong Siwu decoction against diabetic retinopathy via HIF-1 signaling pathway based on network analysis and experimental validation
Source: BMC Complement Med Ther. 2020 Oct 6;20:298. doi: 10.1186/s12906-020-03086-0 (PMC7542117; doi:10.1186/s12906-020-03086-0)
Supplement: Supplementary file 1 — Additional file 1: Table S1. Sixty one active ingredients found in Taohong Siwu decoction (THSWD) after overlapped ingredients were subtracted. The active ingredients were obtained from Traditional Chinese Medicine Systems Pharmacology (TCMSP) database (http://lsp.nwu.edu.cn/tcmsp.php) according to meeting the criteria of oral bioavailability (OB ≥ 30%) and drug-likeness (DL ≥ 0.18). Table S2. Two thousand three hundred forty targets of active ingredients of THSWD. The targets were identified using ChemMapper database (http://lilab.ecust.edu.cn/chemmapper/) according to the criteria of 3D structure similarity above 0.85 and prediction score above 0 and PharmMapper (http://lilab.ecust.edu.cn/pharmmapper/index.php) databases according to the target pharmacophore approach. Table S3. Two hundred sixty three diabetic retinopathy (DR)-associated genes. DR-associated genes were searched from DisGeNET database (http://www.disgenet.org/web/DisGeNET/menu/home), DrugBank database (https://www.drugbank.ca/), and Therapeutic Target Database (TTD) (https://db.idrblab.org/ttd/). Table S4. Characterization of chemical constituents of THSWD by UPLC–ESI-Q-TOF/MS. [file 12906_2020_3086_MOESM1_ESM.zip › Supplementary Table 2R5.xlsx]

## Sheet: Sheet1
No.	Uniprot ID	Gene Symbol	Ingredient	Herb	Source
1	P35354	PTGS2	(+)-catechin	Baishao	ChemMapper
2	P03372	ESR1	(+)-catechin	Baishao	ChemMapper
3	Q92731	ESR2	(+)-catechin	Baishao	ChemMapper
4	P08588	ADRB1	(+)-catechin	Baishao	ChemMapper
5	P07550	ADRB2	(+)-catechin	Baishao	ChemMapper
6	Q09428	ABCC8	(+)-catechin	Baishao	ChemMapper
7	P23219	PTGS1	(+)-catechin	Baishao	ChemMapper
8	P17612	PRKACA	(+)-catechin	Baishao	ChemMapper
9	P69905	HBA1	(+)-catechin	Baishao	ChemMapper
10	P11229	CHRM1	(+)-catechin	Baishao	ChemMapper
11	P20248	CCNA2	(+)-catechin	Baishao	ChemMapper
12	Q15788	NCOA1	(+)-catechin	Baishao	ChemMapper
13	P00915	CA1	(+)-catechin	Baishao	ChemMapper
14	P08908	HTR1A	(+)-catechin	Baishao	ChemMapper
15	P14416	DRD2	(+)-catechin	Baishao	ChemMapper
16	P08172	CHRM2	(+)-catechin	Baishao	ChemMapper
17	Q13126	MTAP	(+)-catechin	Baishao	ChemMapper
18	P35228	NOS2	(+)-catechin	Baishao	ChemMapper
19	P31645	SLC6A4	(+)-catechin	Baishao	ChemMapper
20	P28221	HTR1D	(+)-catechin	Baishao	ChemMapper
21	Q13464	ROCK1	(+)-catechin	Baishao	ChemMapper
22	P61925	PKIA	(+)-catechin	Baishao	ChemMapper
23	P00918	CA2	(+)-catechin	Baishao	ChemMapper
24	Q13621	SLC12A1	(+)-catechin	Baishao	ChemMapper
25	P28222	HTR1B	(+)-catechin	Baishao	ChemMapper
26	P08173	CHRM4	(+)-catechin	Baishao	ChemMapper
27	Q14524	SCN5A	(+)-catechin	Baishao	ChemMapper
28	Q9Y5Y9	SCN10A	(+)-catechin	Baishao	ChemMapper
29	P22303	ACHE	(+)-catechin	Baishao	ChemMapper
30	P46926	GNPDA1	(+)-catechin	Baishao	ChemMapper
31	P10275	AR	(+)-catechin	Baishao	ChemMapper
32	P00491	PNP	(+)-catechin	Baishao	ChemMapper
33	Q07343	PDE4B	(+)-catechin	Baishao	ChemMapper
34	P13945	ADRB3	(+)-catechin	Baishao	ChemMapper
35	P23975	SLC6A2	(+)-catechin	Baishao	ChemMapper
36	P41595	HTR2B	(+)-catechin	Baishao	ChemMapper
37	P28223	HTR2A	(+)-catechin	Baishao	ChemMapper
38	P08913	ADRA2A	(+)-catechin	Baishao	ChemMapper
39	P20309	CHRM3	(+)-catechin	Baishao	ChemMapper
40	P16083	NQO2	(+)-catechin	Baishao	ChemMapper
41	P20839	IMPDH1	(+)-catechin	Baishao	ChemMapper
42	P48039	MTNR1A	(+)-catechin	Baishao	ChemMapper
43	P07339	CTSD	(+)-catechin	Baishao	ChemMapper
44	Q9UBT6	POLK	(+)-catechin	Baishao	ChemMapper
45	P04424	ASL	(+)-catechin	Baishao	ChemMapper
46	Q9H3S4	TPK1	(+)-catechin	Baishao	ChemMapper
47	Q9GZT9	EGLN1	(+)-catechin	Baishao	ChemMapper
48	Q03181	PPARD	(+)-catechin	Baishao	ChemMapper
49	P04293	UL30	(+)-catechin	Baishao	ChemMapper
50	P04075	ALDOA	(+)-catechin	Baishao	ChemMapper
51	Q8NER1	TRPV1	(+)-catechin	Baishao	ChemMapper
52	P46098	HTR3A	(+)-catechin	Baishao	ChemMapper
53	Q00535	CDK5	(+)-catechin	Baishao	ChemMapper
54	P06493	CDK1	(+)-catechin	Baishao	ChemMapper
55	P80188	LCN2	(+)-catechin	Baishao	ChemMapper
56	P05091	ALDH2	(+)-catechin	Baishao	ChemMapper
57	P21397	MAOA	(+)-catechin	Baishao	ChemMapper
58	P04818	TYMS	(+)-catechin	Baishao	ChemMapper
59	P11172	UMPS	(+)-catechin	Baishao	ChemMapper
60	P50579	METAP2	(+)-catechin	Baishao	ChemMapper
61	P05023	ATP1A1	(+)-catechin	Baishao	ChemMapper
62	P09884	POLA1	(+)-catechin	Baishao	ChemMapper
63	P23921	RRM1	(+)-catechin	Baishao	ChemMapper
64	P18031	PTPN1	(+)-catechin	Baishao	ChemMapper
65	P00505	GOT2	(+)-catechin	Baishao	ChemMapper
66	P01579	IFNG	(+)-catechin	Baishao	ChemMapper
67	Q01959	SLC6A3	(+)-catechin	Baishao	ChemMapper
68	P31749	AKT1	(+)-catechin	Baishao	ChemMapper
69	Q9HCD5	NCOA5	(+)-catechin	Baishao	ChemMapper
70	P02788	LTF	(+)-catechin	Baishao	ChemMapper
71	Q9HCP0	CSNK1G1	(+)-catechin	Baishao	ChemMapper
72	Q9UBS5	GABBR1	(+)-catechin	Baishao	ChemMapper
73	P10696	ALPG	(+)-catechin	Baishao	ChemMapper
74	Q08499	PDE4D	(+)-catechin	Baishao	ChemMapper
75	P08631	HCK	(+)-catechin	Baishao	ChemMapper
76	P21728	DRD1	(+)-catechin	Baishao	ChemMapper
77	P28335	HTR2C	(+)-catechin	Baishao	ChemMapper
78	P18089	ADRA2B	(+)-catechin	Baishao	ChemMapper
79	P18825	ADRA2C	(+)-catechin	Baishao	ChemMapper
80	P25705	ATP5F1A	(+)-catechin	Baishao	ChemMapper
81	P06576	ATP5F1B	(+)-catechin	Baishao	ChemMapper
82	Q02127	DHODH	(+)-catechin	Baishao	ChemMapper
83	Q9NZK7	PLA2G2E	(+)-catechin	Baishao	ChemMapper
84	P04054	PLA2G1B	(+)-catechin	Baishao	ChemMapper
85	Q9GZZ6	CHRNA10	(+)-catechin	Baishao	ChemMapper
86	P24941	CDK2	(+)-catechin	Baishao	ChemMapper
87	P42330	AKR1C3	(+)-catechin	Baishao	ChemMapper
88	Q8TCU5	GRIN3A	(+)-catechin	Baishao	ChemMapper
89	O75100	CDK2	(+)-catechin	Baishao	ChemMapper
90	P13716	ALAD	(+)-catechin	Baishao	ChemMapper
91	Q14289	PTK2B	(+)-catechin	Baishao	ChemMapper
92	P11388	TOP2A	(+)-catechin	Baishao	ChemMapper
93	P55263	ADK	(+)-catechin	Baishao	ChemMapper
94	P06401	PGR	(+)-catechin	Baishao	ChemMapper
95	P29274	ADORA2A	(+)-catechin	Baishao	ChemMapper
96	P27815	PDE4A	(+)-catechin	Baishao	ChemMapper
97	Q13131	PRKAA1	(+)-catechin	Baishao	ChemMapper
98	P11309	PIM1	(+)-catechin	Baishao	ChemMapper
99	P68400	CSNK2A1	(+)-catechin	Baishao	ChemMapper
100	O76074	PDE5A	(+)-catechin	Baishao	ChemMapper
101	P49773	HINT1	(+)-catechin	Baishao	ChemMapper
102	P35462	DRD3	(+)-catechin	Baishao	ChemMapper
103	P21917	DRD4	(+)-catechin	Baishao	ChemMapper
104	P21918	DRD5	(+)-catechin	Baishao	ChemMapper
105	Q9UL51	HCN2	(+)-catechin	Baishao	ChemMapper
106	P35367	HRH1	(+)-catechin	Baishao	ChemMapper
107	P30939	HTR1F	(+)-catechin	Baishao	ChemMapper
108	P14867	GABRA1	(+)-catechin	Baishao	ChemMapper
109	P08912	CHRM5	(+)-catechin	Baishao	ChemMapper
110	P35348	ADRA1A	(+)-catechin	Baishao	ChemMapper
111	P23919	DTYMK	(+)-catechin	Baishao	ChemMapper
112	P31939	ATIC	(+)-catechin	Baishao	ChemMapper
113	P62158	CALM1	(+)-catechin	Baishao	ChemMapper
114	P49286	MTNR1B	(+)-catechin	Baishao	ChemMapper
115	Q92753	RORB	(+)-catechin	Baishao	ChemMapper
116	P05164	MPO	(+)-catechin	Baishao	ChemMapper
117	P11678	EPX	(+)-catechin	Baishao	ChemMapper
118	P27797	CALR	(+)-catechin	Baishao	ChemMapper
119	P63092	GNAS	(+)-catechin	Baishao	ChemMapper
120	P37231	PPARG	(+)-catechin	Baishao	ChemMapper
121	P19105	MYL12A	(+)-catechin	Baishao	ChemMapper
122	Q8TF76	HASPIN	(+)-catechin	Baishao	ChemMapper
123	P78368	CSNK1G2	(+)-catechin	Baishao	ChemMapper
124	P22748	CA4	(+)-catechin	Baishao	ChemMapper
125	Q08462	ADCY2	(+)-catechin	Baishao	ChemMapper
126	P00156	MT-CYB	(+)-catechin	Baishao	ChemMapper
127	Q15596	NCOA2	(+)-catechin	Baishao	ChemMapper
128	P08574	CYC1	(+)-catechin	Baishao	ChemMapper
129	P14649	MYL6B	(+)-catechin	Baishao	ChemMapper
130	P47985	UQCRFS1	(+)-catechin	Baishao	ChemMapper
131	Q03393	PTS	(+)-catechin	Baishao	ChemMapper
132	P08729	KRT7	(+)-catechin	Baishao	ChemMapper
133	P35270	SPR	(+)-catechin	Baishao	ChemMapper
134	P07101	TH	(+)-catechin	Baishao	ChemMapper
135	P00439	PAH	(+)-catechin	Baishao	ChemMapper
136	O14594	NCAN	(+)-catechin	Baishao	ChemMapper
137	P61457	PCBD1	(+)-catechin	Baishao	ChemMapper
138	P47869	GABRA2	(+)-catechin	Baishao	ChemMapper
139	P34903	GABRA3	(+)-catechin	Baishao	ChemMapper
140	P14550	AKR1A1	(+)-catechin	Baishao	ChemMapper
141	P17752	TPH1	(+)-catechin	Baishao	ChemMapper
142	P15121	AKR1B1	(+)-catechin	Baishao	ChemMapper
143	Q16881	TXNRD1	(+)-catechin	Baishao	ChemMapper
144	Q12809	KCNH2	(+)-catechin	Baishao	ChemMapper
145	P01138	NGF	(+)-catechin	Baishao	ChemMapper
146	P27986	PIK3R1	(+)-catechin	Baishao	ChemMapper
147	O00459	PIK3R2	(+)-catechin	Baishao	ChemMapper
148	P28482	MAPK1	(+)-catechin	Baishao	ChemMapper
149	Q9UDW1	UQCR10	(+)-catechin	Baishao	ChemMapper
150	P31644	GABRA5	(+)-catechin	Baishao	ChemMapper
151	P14324	FDPS	(+)-catechin	Baishao	ChemMapper
152	P31930	UQCRC1	(+)-catechin	Baishao	ChemMapper
153	P22695	UQCRC2	(+)-catechin	Baishao	ChemMapper
154	P07919	UQCRH	(+)-catechin	Baishao	ChemMapper
155	O14949	UQCRQ	(+)-catechin	Baishao	ChemMapper
156	P09917	ALOX5	(+)-catechin	Baishao	ChemMapper
157	P35869	AHR	(+)-catechin	Baishao	ChemMapper
158	Q15858	SCN9A	(+)-catechin	Baishao	ChemMapper
159	P49902	NT5C2	(+)-catechin	Baishao	ChemMapper
160	P32297	CHRNA3	(+)-catechin	Baishao	ChemMapper
161	Q9NWM0	SMOX	(+)-catechin	Baishao	ChemMapper
162	P37088	SCNN1A	(+)-catechin	Baishao	ChemMapper
163	P51168	SCNN1B	(+)-catechin	Baishao	ChemMapper
164	Q15078	CDK5R1	(+)-catechin	Baishao	ChemMapper
165	Q10588	BST1	(+)-catechin	Baishao	ChemMapper
166	Q9HAN9	NMNAT1	(+)-catechin	Baishao	ChemMapper
167	P52788	SMS	(+)-catechin	Baishao	ChemMapper
168	P49841	GSK3B	(+)-catechin	Baishao	ChemMapper
169	Q96T66	NMNAT3	(+)-catechin	Baishao	ChemMapper
170	P51170	SCNN1G	(+)-catechin	Baishao	ChemMapper
171	Q9UI33	SCN11A	(+)-catechin	Baishao	ChemMapper
172	P08100	RHO	(+)-catechin	Baishao	ChemMapper
173	P23434	GCSH	(+)-catechin	Baishao	ChemMapper
174	Q13639	HTR4	(+)-catechin	Baishao	ChemMapper
175	O14788	TNFSF11	(+)-catechin	Baishao	ChemMapper
176	P33151	CDH5	(+)-catechin	Baishao	ChemMapper
177	A2A2V4	VEGFA	(+)-catechin	Baishao	ChemMapper
178	P29275	ADORA2B	(+)-catechin	Baishao	ChemMapper
179	P33765	ADORA3	(+)-catechin	Baishao	ChemMapper
180	P10515	DLAT	(+)-catechin	Baishao	ChemMapper
181	P35372	OPRM1	(+)-catechin	Baishao	ChemMapper
182	P31350	RRM2	(+)-catechin	Baishao	ChemMapper
183	Q7LG56	RRM2B	(+)-catechin	Baishao	ChemMapper
184	Q07864	POLE	(+)-catechin	Baishao	ChemMapper
185	P56282	POLE2	(+)-catechin	Baishao	ChemMapper
186	Q9NRF9	POLE3	(+)-catechin	Baishao	ChemMapper
187	P12931	SRC	(+)-catechin	Baishao	ChemMapper
188	P06737	PYGL	(+)-catechin	Baishao	ChemMapper
189	P30542	ADORA1	(+)-catechin	Baishao	ChemMapper
190	O43741	PRKAB2	(+)-catechin	Baishao	ChemMapper
191	Q08828	ADCY1	(+)-catechin	Baishao	ChemMapper
192	P33121	ACSL1	(+)-catechin	Baishao	ChemMapper
193	P09467	FBP1	(+)-catechin	Baishao	ChemMapper
194	P16220	CREB1	(+)-catechin	Baishao	ChemMapper
195	Q9Y478	PRKAB1	(+)-catechin	Baishao	ChemMapper
196	Q9NR19	ACSS2	(+)-catechin	Baishao	ChemMapper
197	P30085	CMPK1	(+)-catechin	Baishao	ChemMapper
198	P14410	SI	(+)-catechin	Baishao	ChemMapper
199	P48736	PIK3CG	(+)-catechin	Baishao	ChemMapper
200	P31323	PRKAR2B	(+)-catechin	Baishao	ChemMapper
201	Q6NUS8	UGT3A1	(+)-catechin	Baishao	ChemMapper
202	P36542	ATP5F1C	(+)-catechin	Baishao	ChemMapper
203	P24046	GABRR1	(+)-catechin	Baishao	ChemMapper
204	P28476	GABRR2	(+)-catechin	Baishao	ChemMapper
205	P18505	GABRB1	(+)-catechin	Baishao	ChemMapper
206	A8MPY1	GABRR3	(+)-catechin	Baishao	ChemMapper
207	Q7Z4J2	GLT6D1	(+)-catechin	Baishao	ChemMapper
208	P18507	GABRG2	(+)-catechin	Baishao	ChemMapper
209	O00408	PDE2A	(+)-catechin	Baishao	ChemMapper
210	P25100	ADRA1D	(+)-catechin	Baishao	ChemMapper
211	P25021	HRH2	(+)-catechin	Baishao	ChemMapper
212	P78334	GABRE	(+)-catechin	Baishao	ChemMapper
213	O14764	GABRD	(+)-catechin	Baishao	ChemMapper
214	Q99928	GABRG3	(+)-catechin	Baishao	ChemMapper
215	Q8N1C3	GABRG1	(+)-catechin	Baishao	ChemMapper
216	O00591	GABRP	(+)-catechin	Baishao	ChemMapper
217	P35368	ADRA1B	(+)-catechin	Baishao	ChemMapper
218	O94768	STK17B	(+)-catechin	Baishao	ChemMapper
219	P10644	PRKAR1A	(+)-catechin	Baishao	ChemMapper
220	P31040	SDHA	(+)-catechin	Baishao	ChemMapper
221	P21912	SDHB	(+)-catechin	Baishao	ChemMapper
222	O14521	SDHD	(+)-catechin	Baishao	ChemMapper
223	Q99643	SDHC	(+)-catechin	Baishao	ChemMapper
224	Q16774	GUK1	(+)-catechin	Baishao	ChemMapper
225	Q08188	TGM3	(+)-catechin	Baishao	ChemMapper
226	P78352	DLG4	(+)-catechin	Baishao	ChemMapper
227	P36959	GMPR	(+)-catechin	Baishao	ChemMapper
228	P07478	PRSS2	(+)-catechin	Baishao	ChemMapper
229	P51857	AKR1D1	(+)-catechin	Baishao	ChemMapper
230	P31213	SRD5A2	(+)-catechin	Baishao	ChemMapper
231	P09958	FURIN	(+)-catechin	Baishao	ChemMapper
232	Q9NZD2	GLTP	(+)-catechin	Baishao	ChemMapper
233	P14679	TYR	(+)-catechin	Baishao	ChemMapper
234	O14957	UQCR11	(+)-catechin	Baishao	ChemMapper
235	P07741	APRT	(+)-catechin	Baishao	ChemMapper
236	P00492	HPRT1	(+)-catechin	Baishao	ChemMapper
237	P11217	PYGM	(+)-catechin	Baishao	ChemMapper
238	Q8N142	ADSS1	(+)-catechin	Baishao	ChemMapper
239	P33316	DUT	(+)-catechin	Baishao	ChemMapper
240	P05230	FGF1	(+)-catechin	Baishao	ChemMapper
241	Q9Y663	HS3ST3A1	(+)-catechin	Baishao	ChemMapper
242	Q16445	GABRA6	(+)-catechin	Baishao	ChemMapper
243	P48169	GABRA4	(+)-catechin	Baishao	ChemMapper
244	P28472	GABRB3	(+)-catechin	Baishao	ChemMapper
245	P09038	FGF2	(+)-catechin	Baishao	ChemMapper
246	P14210	HGF	(+)-catechin	Baishao	ChemMapper
247	O95749	GGPS1	(+)-catechin	Baishao	ChemMapper
248	Q9BZX2	UCK2	(+)-catechin	Baishao	ChemMapper
249	P15291	B4GALT1	(+)-catechin	Baishao	ChemMapper
250	Q9NWZ5	UCKL1	(+)-catechin	Baishao	ChemMapper
251	P62312	LSM6	(+)-catechin	Baishao	ChemMapper
252	Q16134	ETFDH	(+)-catechin	Baishao	ChemMapper
253	P16442	ABO	(+)-catechin	Baishao	ChemMapper
254	Q9P2W7	B3GAT1	(+)-catechin	Baishao	ChemMapper
255	P46976	GYG1	(+)-catechin	Baishao	ChemMapper
256	Q9UBQ6	EXTL2	(+)-catechin	Baishao	ChemMapper
257	O94766	B3GAT3	(+)-catechin	Baishao	ChemMapper
258	P14927	UQCRB	(+)-catechin	Baishao	ChemMapper
259	O00763	ACACB	(+)-catechin	Baishao	ChemMapper
260	P05166	PCCB	(+)-catechin	Baishao	ChemMapper
261	P50747	HLCS	(+)-catechin	Baishao	ChemMapper
262	P63211	GNGT1	(+)-catechin	Baishao	ChemMapper
263	P62873	GNB1	(+)-catechin	Baishao	ChemMapper
264	P20941	PDC	(+)-catechin	Baishao	ChemMapper
265	P49354	FNTA	(+)-catechin	Baishao	ChemMapper
266	P49356	FNTB	(+)-catechin	Baishao	ChemMapper
267	Q9Y289	SLC5A6	(+)-catechin	Baishao	ChemMapper
268	Q9HCC0	MCCC2	(+)-catechin	Baishao	ChemMapper
269	Q96RQ3	MCCC1	(+)-catechin	Baishao	ChemMapper
270	P05165	PCCA	(+)-catechin	Baishao	ChemMapper
271	Q92696	RABGGTA	(+)-catechin	Baishao	ChemMapper
272	P53611	RABGGTB	(+)-catechin	Baishao	ChemMapper
273	P01116	KRAS	(+)-catechin	Baishao	ChemMapper
274	P11498	PC	(+)-catechin	Baishao	ChemMapper
275	P35080	PFN2	(+)-catechin	Baishao	ChemMapper
276	P30405	PPIF	(+)-catechin	Baishao	ChemMapper
277	P06241	FYN	(+)-catechin	Baishao	ChemMapper
278	Q03013	GSTM4	(+)-catechin	Baishao	ChemMapper
279	P36544	CHRNA7	(+)-catechin	Baishao	ChemMapper
280	P43681	CHRNA4	(+)-catechin	Baishao	ChemMapper
281	P47870	GABRB2	(+)-catechin	Baishao	ChemMapper
282	Q9UN88	GABRQ	(+)-catechin	Baishao	ChemMapper
283	P08263	GSTA1	(+)-catechin	Baishao	ChemMapper
284	Q13002	GRIK2	(+)-catechin	Baishao	ChemMapper
285	P61927	RPL37	(+)-catechin	Baishao	ChemMapper
286	P39023	RPL3	(+)-catechin	Baishao	ChemMapper
287	P62913	RPL11	(+)-catechin	Baishao	ChemMapper
288	P55769	SNU13	(+)-catechin	Baishao	ChemMapper
289	Q96L21	RPL10L	(+)-catechin	Baishao	ChemMapper
290	P40429	RPL13A	(+)-catechin	Baishao	ChemMapper
291	P62829	RPL23	(+)-catechin	Baishao	ChemMapper
292	P61313	RPL15	(+)-catechin	Baishao	ChemMapper
293	P84098	RPL19	(+)-catechin	Baishao	ChemMapper
294	P62750	RPL23A	(+)-catechin	Baishao	ChemMapper
295	Q9UHA3	RSL24D1	(+)-catechin	Baishao	ChemMapper
296	Q9UNX3	RPL26L1	(+)-catechin	Baishao	ChemMapper
297	P27577	Ets1	(+)-catechin	Baishao	PharmMapper
298	O28220	taw3	(+)-catechin	Baishao	PharmMapper
299	Q54873	SP_0314	(+)-catechin	Baishao	PharmMapper
300	Q57622	MJ0158	(+)-catechin	Baishao	PharmMapper
301	P45083	HI_1161	(+)-catechin	Baishao	PharmMapper
302	O75369	FLNB	(+)-catechin	Baishao	PharmMapper
303	Q6ITZ3	#N/A	(+)-catechin	Baishao	PharmMapper
304	Q9H3U1	UNC45A	(+)-catechin	Baishao	PharmMapper
305	Q95182	#N/A	(+)-catechin	Baishao	PharmMapper
306	P12943	hydA	(+)-catechin	Baishao	PharmMapper
307	P34077	NIC96	(+)-catechin	Baishao	PharmMapper
308	P52917	VPS4	(+)-catechin	Baishao	PharmMapper
309	Q66JW3	Tox	(+)-catechin	Baishao	PharmMapper
310	P03362	gag-pro-pol	(+)-catechin	Baishao	PharmMapper
311	P40848	dhp1	(+)-catechin	Baishao	PharmMapper
312	P0A8U0	syd	(+)-catechin	Baishao	PharmMapper
313	P07260	CDC33	(+)-catechin	Baishao	PharmMapper
314	P27410	ORF1	(+)-catechin	Baishao	PharmMapper
315	O28187	AF_2093	(+)-catechin	Baishao	PharmMapper
316	O96759	eapA	(+)-catechin	Baishao	PharmMapper
317	P31800	UQCRC1	(+)-catechin	Baishao	PharmMapper
318	Q97T38	mnmA	(+)-catechin	Baishao	PharmMapper
319	P00309	pccA	(+)-catechin	Baishao	PharmMapper
320	P38502	ackA	(+)-catechin	Baishao	PharmMapper
321	P18054	ALOX12	(+)-catechin	Baishao	PharmMapper
322	Q9BZL6	PRKD2	(+)-catechin	Baishao	PharmMapper
323	Q8K2X3	Stn1	(+)-catechin	Baishao	PharmMapper
324	Q79PF4	kaiC	(+)-catechin	Baishao	PharmMapper
325	P00969	1.3	(+)-catechin	Baishao	PharmMapper
326	Q81JJ9	guaC	(+)-catechin	Baishao	PharmMapper
327	P01857	IGHG1	(+)-catechin	Baishao	PharmMapper
328	Q02761	petB	(+)-catechin	Baishao	PharmMapper
329	P46489	#N/A	(+)-catechin	Baishao	PharmMapper
330	P26440	IVD	(+)-catechin	Baishao	PharmMapper
331	P0AC38	aspA	(+)-catechin	Baishao	PharmMapper
332	O54785	Limk2	(+)-catechin	Baishao	PharmMapper
333	O87014	usg	(+)-catechin	Baishao	PharmMapper
334	P01901	H2-K1	(+)-catechin	Baishao	PharmMapper
335	Q61166	Mapre1	(+)-catechin	Baishao	PharmMapper
336	Q9X013	mtnA	(+)-catechin	Baishao	PharmMapper
337	Q93TN0	pcyA	(+)-catechin	Baishao	PharmMapper
338	P53004	BLVRA	(+)-catechin	Baishao	PharmMapper
339	O57774	dtdA	(+)-catechin	Baishao	PharmMapper
340	Q58801	pyrI	(+)-catechin	Baishao	PharmMapper
341	Q7Z1F8	#N/A	(+)-catechin	Baishao	PharmMapper
342	P43619	BNA6	(+)-catechin	Baishao	PharmMapper
343	P25911	Lyn	(+)-catechin	Baishao	PharmMapper
344	Q9VVI2	Edc3	(+)-catechin	Baishao	PharmMapper
345	P0C6G6	PMP2	(+)-catechin	Baishao	PharmMapper
346	Q60634	Flot2	(+)-catechin	Baishao	PharmMapper
347	P07122	cpcA1	(+)-catechin	Baishao	PharmMapper
348	O66937	malQ	(+)-catechin	Baishao	PharmMapper
349	P13988	tnsA	(+)-catechin	Baishao	PharmMapper
350	P40014	SPC25	(+)-catechin	Baishao	PharmMapper
351	Q8CWX6	metE	(+)-catechin	Baishao	PharmMapper
352	P00693	AMY1.1	(+)-catechin	Baishao	PharmMapper
353	Q14449	GRB14	(+)-catechin	Baishao	PharmMapper
354	P42230	Stat5a	(+)-catechin	Baishao	PharmMapper
355	Q8BT14	Cnot4	(+)-catechin	Baishao	PharmMapper
356	Q9X022	TM_0920	(+)-catechin	Baishao	PharmMapper
357	P54885	PRO2	(+)-catechin	Baishao	PharmMapper
358	Q52430	avrPph3	(+)-catechin	Baishao	PharmMapper
359	P28366	secA	(+)-catechin	Baishao	PharmMapper
360	Q53H47	SETMAR	(+)-catechin	Baishao	PharmMapper
361	O24456	RACK1A	(+)-catechin	Baishao	PharmMapper
362	P43585	VTC2	(+)-catechin	Baishao	PharmMapper
363	P32170	rhaA	(+)-catechin	Baishao	PharmMapper
364	P17967	PDI1	(+)-catechin	Baishao	PharmMapper
365	Q5SHQ9	adk	(+)-catechin	Baishao	PharmMapper
366	Q9X592	pelA	(+)-catechin	Baishao	PharmMapper
367	P32719	alsE	(+)-catechin	Baishao	PharmMapper
368	P00503	GOT1	(+)-catechin	Baishao	PharmMapper
369	Q9WY59	glyQ	(+)-catechin	Baishao	PharmMapper
370	Q9Y265	RUVBL1	(+)-catechin	Baishao	PharmMapper
371	O58321	pcp	(+)-catechin	Baishao	PharmMapper
372	P46883	tynA	(+)-catechin	Baishao	PharmMapper
373	P02829	HSP82	(+)-catechin	Baishao	PharmMapper
374	Q93034	CUL5	(+)-catechin	Baishao	PharmMapper
375	O76463	nft-1	(+)-catechin	Baishao	PharmMapper
376	P51765	psbA	(+)-catechin	Baishao	PharmMapper
377	Q6NVY1	HIBCH	(+)-catechin	Baishao	PharmMapper
378	P15303	SEC23	(+)-catechin	Baishao	PharmMapper
379	P18902	RBP4	(+)-catechin	Baishao	PharmMapper
380	P09056	Lif	(+)-catechin	Baishao	PharmMapper
381	P00877	rbcL	(+)-catechin	Baishao	PharmMapper
382	P14295	#N/A	(+)-catechin	Baishao	PharmMapper
383	P00805	ansB	(+)-catechin	Baishao	PharmMapper
384	Q7SID9	#N/A	(+)-catechin	Baishao	PharmMapper
385	P15569	#N/A	11alpha,12alpha-epoxy-3beta-23-dihydroxy-30-norolean-20-en-28,12beta-olide	Baishao	PharmMapper
386	P12823	#N/A	11alpha,12alpha-epoxy-3beta-23-dihydroxy-30-norolean-20-en-28,12beta-olide	Baishao	PharmMapper
387	Q58440	srp19	11alpha,12alpha-epoxy-3beta-23-dihydroxy-30-norolean-20-en-28,12beta-olide	Baishao	PharmMapper
388	Q45488	bglIIR	11alpha,12alpha-epoxy-3beta-23-dihydroxy-30-norolean-20-en-28,12beta-olide	Baishao	PharmMapper
389	Q14919	DRAP1	11alpha,12alpha-epoxy-3beta-23-dihydroxy-30-norolean-20-en-28,12beta-olide	Baishao	PharmMapper
390	Q6G9K4	parC	11alpha,12alpha-epoxy-3beta-23-dihydroxy-30-norolean-20-en-28,12beta-olide	Baishao	PharmMapper
391	P81245	#N/A	11alpha,12alpha-epoxy-3beta-23-dihydroxy-30-norolean-20-en-28,12beta-olide	Baishao	PharmMapper
392	P26396	rfbF	11alpha,12alpha-epoxy-3beta-23-dihydroxy-30-norolean-20-en-28,12beta-olide	Baishao	PharmMapper
393	O74098	PH1782.1	11alpha,12alpha-epoxy-3beta-23-dihydroxy-30-norolean-20-en-28,12beta-olide	Baishao	PharmMapper
394	P45481	Crebbp	11alpha,12alpha-epoxy-3beta-23-dihydroxy-30-norolean-20-en-28,12beta-olide	Baishao	PharmMapper
395	Q8PUB7	top6A	11alpha,12alpha-epoxy-3beta-23-dihydroxy-30-norolean-20-en-28,12beta-olide	Baishao	PharmMapper
396	Q8L3X9	KAS	11alpha,12alpha-epoxy-3beta-23-dihydroxy-30-norolean-20-en-28,12beta-olide	Baishao	PharmMapper
397	P49792	RANBP2	11alpha,12alpha-epoxy-3beta-23-dihydroxy-30-norolean-20-en-28,12beta-olide	Baishao	PharmMapper
398	P25553	aldA	11alpha,12alpha-epoxy-3beta-23-dihydroxy-30-norolean-20-en-28,12beta-olide	Baishao	PharmMapper
399	Q9NPI1	BRD7	11alpha,12alpha-epoxy-3beta-23-dihydroxy-30-norolean-20-en-28,12beta-olide	Baishao	PharmMapper
400	Q9H3S4	TPK1	11alpha,12alpha-epoxy-3beta-23-dihydroxy-30-norolean-20-en-28,12beta-olide	Baishao	PharmMapper
401	Q9K6V7	fliW	11alpha,12alpha-epoxy-3beta-23-dihydroxy-30-norolean-20-en-28,12beta-olide	Baishao	PharmMapper
402	P02761	#N/A	11alpha,12alpha-epoxy-3beta-23-dihydroxy-30-norolean-20-en-28,12beta-olide	Baishao	PharmMapper
403	P05434	#N/A	11alpha,12alpha-epoxy-3beta-23-dihydroxy-30-norolean-20-en-28,12beta-olide	Baishao	PharmMapper
404	Q46919	yqcC	11alpha,12alpha-epoxy-3beta-23-dihydroxy-30-norolean-20-en-28,12beta-olide	Baishao	PharmMapper
405	P00171	CYB5A	11alpha,12alpha-epoxy-3beta-23-dihydroxy-30-norolean-20-en-28,12beta-olide	Baishao	PharmMapper
406	Q01532	LAP3	11alpha,12alpha-epoxy-3beta-23-dihydroxy-30-norolean-20-en-28,12beta-olide	Baishao	PharmMapper
407	P0A1N0	spaK	11alpha,12alpha-epoxy-3beta-23-dihydroxy-30-norolean-20-en-28,12beta-olide	Baishao	PharmMapper
408	P01904	H2-Ea	11alpha,12alpha-epoxy-3beta-23-dihydroxy-30-norolean-20-en-28,12beta-olide	Baishao	PharmMapper
409	Q9KPK8	ung	11alpha,12alpha-epoxy-3beta-23-dihydroxy-30-norolean-20-en-28,12beta-olide	Baishao	PharmMapper
410	P10408	secA	11alpha,12alpha-epoxy-3beta-23-dihydroxy-30-norolean-20-en-28,12beta-olide	Baishao	PharmMapper
411	Q9WXS0	TM_0065	11alpha,12alpha-epoxy-3beta-23-dihydroxy-30-norolean-20-en-28,12beta-olide	Baishao	PharmMapper
412	Q7SIC5	#N/A	11alpha,12alpha-epoxy-3beta-23-dihydroxy-30-norolean-20-en-28,12beta-olide	Baishao	PharmMapper
413	P63488	gatA	11alpha,12alpha-epoxy-3beta-23-dihydroxy-30-norolean-20-en-28,12beta-olide	Baishao	PharmMapper
414	P08500	petA	11alpha,12alpha-epoxy-3beta-23-dihydroxy-30-norolean-20-en-28,12beta-olide	Baishao	PharmMapper
415	P07463	CAM	11alpha,12alpha-epoxy-3beta-23-dihydroxy-30-norolean-20-en-28,12beta-olide	Baishao	PharmMapper
416	P31442	emrD	11alpha,12alpha-epoxy-3beta-23-dihydroxy-30-norolean-20-en-28,12beta-olide	Baishao	PharmMapper
417	Q9CIV8	dhaK	11alpha,12alpha-epoxy-3beta-23-dihydroxy-30-norolean-20-en-28,12beta-olide	Baishao	PharmMapper
418	P12281	moeA	11alpha,12alpha-epoxy-3beta-23-dihydroxy-30-norolean-20-en-28,12beta-olide	Baishao	PharmMapper
419	Q6FF54	ACIAD0353	11alpha,12alpha-epoxy-3beta-23-dihydroxy-30-norolean-20-en-28,12beta-olide	Baishao	PharmMapper
420	P0AC41	sdhA	11alpha,12alpha-epoxy-3beta-23-dihydroxy-30-norolean-20-en-28,12beta-olide	Baishao	PharmMapper
421	Q9ZCW5	ppa	11alpha,12alpha-epoxy-3beta-23-dihydroxy-30-norolean-20-en-28,12beta-olide	Baishao	PharmMapper
422	P12943	hydA	11alpha,12alpha-epoxy-3beta-23-dihydroxy-30-norolean-20-en-28,12beta-olide	Baishao	PharmMapper
423	Q57816	ftsZ1	11alpha,12alpha-epoxy-3beta-23-dihydroxy-30-norolean-20-en-28,12beta-olide	Baishao	PharmMapper
424	P10955	fixL	11alpha,12alpha-epoxy-3beta-23-dihydroxy-30-norolean-20-en-28,12beta-olide	Baishao	PharmMapper
425	Q60175	secY	11alpha,12alpha-epoxy-3beta-23-dihydroxy-30-norolean-20-en-28,12beta-olide	Baishao	PharmMapper
426	P03718	ipi1	11alpha,12alpha-epoxy-3beta-23-dihydroxy-30-norolean-20-en-28,12beta-olide	Baishao	PharmMapper
427	Q91062	#N/A	11alpha,12alpha-epoxy-3beta-23-dihydroxy-30-norolean-20-en-28,12beta-olide	Baishao	PharmMapper
428	Q07157	TJP1	11alpha,12alpha-epoxy-3beta-23-dihydroxy-30-norolean-20-en-28,12beta-olide	Baishao	PharmMapper
429	Q15414	RBMY1A1	11alpha,12alpha-epoxy-3beta-23-dihydroxy-30-norolean-20-en-28,12beta-olide	Baishao	PharmMapper
430	P19880	YAP1	11alpha,12alpha-epoxy-3beta-23-dihydroxy-30-norolean-20-en-28,12beta-olide	Baishao	PharmMapper
431	P03987	#N/A	11alpha,12alpha-epoxy-3beta-23-dihydroxy-30-norolean-20-en-28,12beta-olide	Baishao	PharmMapper
432	P07260	CDC33	11alpha,12alpha-epoxy-3beta-23-dihydroxy-30-norolean-20-en-28,12beta-olide	Baishao	PharmMapper
433	P75364	MPN_423	11alpha,12alpha-epoxy-3beta-23-dihydroxy-30-norolean-20-en-28,12beta-olide	Baishao	PharmMapper
434	P40969	CEP3	11alpha,12alpha-epoxy-3beta-23-dihydroxy-30-norolean-20-en-28,12beta-olide	Baishao	PharmMapper
435	Q14995	NR1D2	11alpha,12alpha-epoxy-3beta-23-dihydroxy-30-norolean-20-en-28,12beta-olide	Baishao	PharmMapper
436	Q62141	Sin3b	11alpha,12alpha-epoxy-3beta-23-dihydroxy-30-norolean-20-en-28,12beta-olide	Baishao	PharmMapper
437	P0ABI8	cyoB	11alpha,12alpha-epoxy-3beta-23-dihydroxy-30-norolean-20-en-28,12beta-olide	Baishao	PharmMapper
438	Q51693	capD	11alpha,12alpha-epoxy-3beta-23-dihydroxy-30-norolean-20-en-28,12beta-olide	Baishao	PharmMapper
439	P00952	tyrS	11alpha,12alpha-epoxy-3beta-23-dihydroxy-30-norolean-20-en-28,12beta-olide	Baishao	PharmMapper
440	P97318	Dab1	11alpha,12alpha-epoxy-3beta-23-dihydroxy-30-norolean-20-en-28,12beta-olide	Baishao	PharmMapper
441	P19456	AHA2	11alpha,12alpha-epoxy-3beta-23-dihydroxy-30-norolean-20-en-28,12beta-olide	Baishao	PharmMapper
442	Q9UBK8	MTRR	11alpha,12alpha-epoxy-3beta-23-dihydroxy-30-norolean-20-en-28,12beta-olide	Baishao	PharmMapper
443	Q975N2	pcn1	11alpha,12alpha-epoxy-3beta-23-dihydroxy-30-norolean-20-en-28,12beta-olide	Baishao	PharmMapper
444	P06533	sinR	11alpha,12alpha-epoxy-3beta-23-dihydroxy-30-norolean-20-en-28,12beta-olide	Baishao	PharmMapper
445	P60891	PRPS1	11alpha,12alpha-epoxy-3beta-23-dihydroxy-30-norolean-20-en-28,12beta-olide	Baishao	PharmMapper
446	P40848	dhp1	11alpha,12alpha-epoxy-3beta-23-dihydroxy-30-norolean-20-en-28,12beta-olide	Baishao	PharmMapper
447	P24186	folD	11alpha,12alpha-epoxy-3beta-23-dihydroxy-30-norolean-20-en-28,12beta-olide	Baishao	PharmMapper
448	P01901	H2-K1	11alpha,12alpha-epoxy-3beta-23-dihydroxy-30-norolean-20-en-28,12beta-olide	Baishao	PharmMapper
449	P25924	cysG	11alpha,12alpha-epoxy-3beta-23-dihydroxy-30-norolean-20-en-28,12beta-olide	Baishao	PharmMapper
450	Q6P4F7	ARHGAP11A	11alpha,12alpha-epoxy-3beta-23-dihydroxy-30-norolean-20-en-28,12beta-olide	Baishao	PharmMapper
451	Q03506	bglA	11alpha,12alpha-epoxy-3beta-23-dihydroxy-30-norolean-20-en-28,12beta-olide	Baishao	PharmMapper
452	P77806	ybdL	11alpha,12alpha-epoxy-3beta-23-dihydroxy-30-norolean-20-en-28,12beta-olide	Baishao	PharmMapper
453	P30663	nifL	11alpha,12alpha-epoxy-3beta-23-dihydroxy-30-norolean-20-en-28,12beta-olide	Baishao	PharmMapper
454	Q9YHT1	SDHA	11alpha,12alpha-epoxy-3beta-23-dihydroxy-30-norolean-20-en-28,12beta-olide	Baishao	PharmMapper
455	P02588	TNNC2	11alpha,12alpha-epoxy-3beta-23-dihydroxy-30-norolean-20-en-28,12beta-olide	Baishao	PharmMapper
456	Q7M419	ghbA1	11alpha,12alpha-epoxy-3beta-23-dihydroxy-30-norolean-20-en-28,12beta-olide	Baishao	PharmMapper
457	Q60634	Flot2	11alpha,12alpha-epoxy-3beta-23-dihydroxy-30-norolean-20-en-28,12beta-olide	Baishao	PharmMapper
458	O75534	CSDE1	11alpha,12alpha-epoxy-3beta-23-dihydroxy-30-norolean-20-en-28,12beta-olide	Baishao	PharmMapper
459	Q07009	Capn2	11alpha,12alpha-epoxy-3beta-23-dihydroxy-30-norolean-20-en-28,12beta-olide	Baishao	PharmMapper
460	O94258	los1	11alpha,12alpha-epoxy-3beta-23-dihydroxy-30-norolean-20-en-28,12beta-olide	Baishao	PharmMapper
461	Q8NFH8	REPS2	11alpha,12alpha-epoxy-3beta-23-dihydroxy-30-norolean-20-en-28,12beta-olide	Baishao	PharmMapper
462	O80164	45	11alpha,12alpha-epoxy-3beta-23-dihydroxy-30-norolean-20-en-28,12beta-olide	Baishao	PharmMapper
463	Q9YDI2	dphB	11alpha,12alpha-epoxy-3beta-23-dihydroxy-30-norolean-20-en-28,12beta-olide	Baishao	PharmMapper
464	P61830	HHT1	11alpha,12alpha-epoxy-3beta-23-dihydroxy-30-norolean-20-en-28,12beta-olide	Baishao	PharmMapper
465	P0C0Y7	puhA	11alpha,12alpha-epoxy-3beta-23-dihydroxy-30-norolean-20-en-28,12beta-olide	Baishao	PharmMapper
466	P13744	#N/A	11alpha,12alpha-epoxy-3beta-23-dihydroxy-30-norolean-20-en-28,12beta-olide	Baishao	PharmMapper
467	Q8GR64	qbdA	11alpha,12alpha-epoxy-3beta-23-dihydroxy-30-norolean-20-en-28,12beta-olide	Baishao	PharmMapper
468	Q9VVI2	Edc3	11alpha,12alpha-epoxy-3beta-23-dihydroxy-30-norolean-20-en-28,12beta-olide	Baishao	PharmMapper
469	Q9NUX5	POT1	11alpha,12alpha-epoxy-3beta-23-dihydroxy-30-norolean-20-en-28,12beta-olide	Baishao	PharmMapper
470	P09546	putA	11alpha,12alpha-epoxy-3beta-23-dihydroxy-30-norolean-20-en-28,12beta-olide	Baishao	PharmMapper
471	P44758	PGdx	11alpha,12alpha-epoxy-3beta-23-dihydroxy-30-norolean-20-en-28,12beta-olide	Baishao	PharmMapper
472	P14668	Anxa5	11alpha,12alpha-epoxy-3beta-23-dihydroxy-30-norolean-20-en-28,12beta-olide	Baishao	PharmMapper
473	O65202	ACX1	11alpha,12alpha-epoxy-3beta-23-dihydroxy-30-norolean-20-en-28,12beta-olide	Baishao	PharmMapper
474	P84233	#N/A	11alpha,12alpha-epoxy-3beta-23-dihydroxy-30-norolean-20-en-28,12beta-olide	Baishao	PharmMapper
475	P25604	STP22	11alpha,12alpha-epoxy-3beta-23-dihydroxy-30-norolean-20-en-28,12beta-olide	Baishao	PharmMapper
476	O02372	lush	11alpha,12alpha-epoxy-3beta-23-dihydroxy-30-norolean-20-en-28,12beta-olide	Baishao	PharmMapper
477	P07477	PRSS1	albiflorin_qt	Baishao	ChemMapper
478	P20248	CCNA2	albiflorin_qt	Baishao	ChemMapper
479	P17612	PRKACA	albiflorin_qt	Baishao	ChemMapper
480	P00734	F2	albiflorin_qt	Baishao	ChemMapper
481	P14416	DRD2	albiflorin_qt	Baishao	ChemMapper
482	P35372	OPRM1	albiflorin_qt	Baishao	ChemMapper
483	P08238	HSP90AB1	albiflorin_qt	Baishao	ChemMapper
484	P21728	DRD1	albiflorin_qt	Baishao	ChemMapper
485	P41143	OPRD1	albiflorin_qt	Baishao	ChemMapper
486	P28223	HTR2A	albiflorin_qt	Baishao	ChemMapper
487	P12821	ACE	albiflorin_qt	Baishao	ChemMapper
488	P49354	FNTA	albiflorin_qt	Baishao	ChemMapper
489	P08709	F7	albiflorin_qt	Baishao	ChemMapper
490	P29474	NOS3	albiflorin_qt	Baishao	ChemMapper
491	P30556	AGTR1	albiflorin_qt	Baishao	ChemMapper
492	P03372	ESR1	albiflorin_qt	Baishao	ChemMapper
493	Q14524	SCN5A	albiflorin_qt	Baishao	ChemMapper
494	P61925	PKIA	albiflorin_qt	Baishao	ChemMapper
495	P08908	HTR1A	albiflorin_qt	Baishao	ChemMapper
496	P35367	HRH1	albiflorin_qt	Baishao	ChemMapper
497	P35348	ADRA1A	albiflorin_qt	Baishao	ChemMapper
498	P08473	MME	albiflorin_qt	Baishao	ChemMapper
499	P43116	PTGER2	albiflorin_qt	Baishao	ChemMapper
500	P43115	PTGER3	albiflorin_qt	Baishao	ChemMapper
501	P31751	AKT2	albiflorin_qt	Baishao	ChemMapper
502	O76074	PDE5A	albiflorin_qt	Baishao	ChemMapper
503	Q07869	PPARA	albiflorin_qt	Baishao	ChemMapper
504	Q15788	NCOA1	albiflorin_qt	Baishao	ChemMapper
505	P12931	SRC	albiflorin_qt	Baishao	ChemMapper
506	P07998	RNASE1	albiflorin_qt	Baishao	ChemMapper
507	Q13936	CACNA1C	albiflorin_qt	Baishao	ChemMapper
508	P35368	ADRA1B	albiflorin_qt	Baishao	ChemMapper
509	Q12809	KCNH2	albiflorin_qt	Baishao	ChemMapper
510	Q01668	CACNA1D	albiflorin_qt	Baishao	ChemMapper
511	P28335	HTR2C	albiflorin_qt	Baishao	ChemMapper
512	P08913	ADRA2A	albiflorin_qt	Baishao	ChemMapper
513	P35462	DRD3	albiflorin_qt	Baishao	ChemMapper
514	P08172	CHRM2	albiflorin_qt	Baishao	ChemMapper
515	P23381	WARS	albiflorin_qt	Baishao	ChemMapper
516	Q00534	CDK6	albiflorin_qt	Baishao	ChemMapper
517	Q14914	PTGR1	albiflorin_qt	Baishao	ChemMapper
518	P08246	ELANE	albiflorin_qt	Baishao	ChemMapper
519	P34995	PTGER1	albiflorin_qt	Baishao	ChemMapper
520	P09488	GSTM1	albiflorin_qt	Baishao	ChemMapper
521	P43088	PTGFR	albiflorin_qt	Baishao	ChemMapper
522	P18031	PTPN1	albiflorin_qt	Baishao	ChemMapper
523	P18545	PDE6G	albiflorin_qt	Baishao	ChemMapper
524	P30273	FCER1G	albiflorin_qt	Baishao	ChemMapper
525	P38435	GGCX	albiflorin_qt	Baishao	ChemMapper
526	P34972	CNR2	albiflorin_qt	Baishao	ChemMapper
527	P19793	RXRA	albiflorin_qt	Baishao	ChemMapper
528	Q16539	MAPK14	albiflorin_qt	Baishao	ChemMapper
529	Q99933	BAG1	albiflorin_qt	Baishao	ChemMapper
530	P21554	CNR1	albiflorin_qt	Baishao	ChemMapper
531	P34896	SHMT1	albiflorin_qt	Baishao	ChemMapper
532	P35228	NOS2	albiflorin_qt	Baishao	ChemMapper
533	P21731	TBXA2R	albiflorin_qt	Baishao	ChemMapper
534	Q13627	DYRK1A	albiflorin_qt	Baishao	ChemMapper
535	P48736	PIK3CG	albiflorin_qt	Baishao	ChemMapper
536	P22303	ACHE	albiflorin_qt	Baishao	ChemMapper
537	P07858	CTSB	albiflorin_qt	Baishao	ChemMapper
538	Q12791	KCNMA1	albiflorin_qt	Baishao	ChemMapper
539	P04150	NR3C1	albiflorin_qt	Baishao	ChemMapper
540	Q13698	CACNA1S	albiflorin_qt	Baishao	ChemMapper
541	P47712	PLA2G4A	albiflorin_qt	Baishao	ChemMapper
542	P11388	TOP2A	albiflorin_qt	Baishao	ChemMapper
543	P28222	HTR1B	albiflorin_qt	Baishao	ChemMapper
544	P28221	HTR1D	albiflorin_qt	Baishao	ChemMapper
545	P18089	ADRA2B	albiflorin_qt	Baishao	ChemMapper
546	P18825	ADRA2C	albiflorin_qt	Baishao	ChemMapper
547	P21917	DRD4	albiflorin_qt	Baishao	ChemMapper
548	Q9NZD2	GLTP	albiflorin_qt	Baishao	ChemMapper
549	P08173	CHRM4	albiflorin_qt	Baishao	ChemMapper
550	P11229	CHRM1	albiflorin_qt	Baishao	ChemMapper
551	P20309	CHRM3	albiflorin_qt	Baishao	ChemMapper
552	P09211	GSTP1	albiflorin_qt	Baishao	ChemMapper
553	P08263	GSTA1	albiflorin_qt	Baishao	ChemMapper
554	P49356	FNTB	albiflorin_qt	Baishao	ChemMapper
555	O95749	GGPS1	albiflorin_qt	Baishao	ChemMapper
556	P08588	ADRB1	albiflorin_qt	Baishao	ChemMapper
557	O60840	CACNA1F	albiflorin_qt	Baishao	ChemMapper
558	O43497	CACNA1G	albiflorin_qt	Baishao	ChemMapper
559	Q08289	CACNB2	albiflorin_qt	Baishao	ChemMapper
560	O95180	CACNA1H	albiflorin_qt	Baishao	ChemMapper
561	Q02641	CACNB1	albiflorin_qt	Baishao	ChemMapper
562	P34969	HTR7	albiflorin_qt	Baishao	ChemMapper
563	P08912	CHRM5	albiflorin_qt	Baishao	ChemMapper
564	P37231	PPARG	albiflorin_qt	Baishao	ChemMapper
565	P43119	PTGIR	albiflorin_qt	Baishao	ChemMapper
566	Q9Y6M4	CSNK1G3	albiflorin_qt	Baishao	ChemMapper
567	Q9UKQ2	ADAM28	albiflorin_qt	Baishao	ChemMapper
568	P24941	CDK2	albiflorin_qt	Baishao	ChemMapper
569	Q09428	ABCC8	albiflorin_qt	Baishao	ChemMapper
570	Q03181	PPARD	albiflorin_qt	Baishao	ChemMapper
571	P67775	PPP2CA	albiflorin_qt	Baishao	ChemMapper
572	P54284	CACNB3	albiflorin_qt	Baishao	ChemMapper
573	O00305	CACNB4	albiflorin_qt	Baishao	ChemMapper
574	P41145	OPRK1	albiflorin_qt	Baishao	ChemMapper
575	P49841	GSK3B	albiflorin_qt	Baishao	ChemMapper
576	Q9P0X4	CACNA1I	albiflorin_qt	Baishao	ChemMapper
577	P54289	CACNA2D1	albiflorin_qt	Baishao	ChemMapper
578	Q14654	KCNJ11	albiflorin_qt	Baishao	ChemMapper
579	P28566	HTR1E	albiflorin_qt	Baishao	ChemMapper
580	P21918	DRD5	albiflorin_qt	Baishao	ChemMapper
581	P23219	PTGS1	albiflorin_qt	Baishao	ChemMapper
582	P28482	MAPK1	albiflorin_qt	Baishao	ChemMapper
583	P15291	B4GALT1	albiflorin_qt	Baishao	ChemMapper
584	P16442	ABO	albiflorin_qt	Baishao	ChemMapper
585	P09210	GSTA2	albiflorin_qt	Baishao	ChemMapper
586	O76083	PDE9A	albiflorin_qt	Baishao	ChemMapper
587	P01375	TNF	albiflorin_qt	Baishao	ChemMapper
588	P05019	IGF1	albiflorin_qt	Baishao	ChemMapper
589	Q9H2G2	SLK	albiflorin_qt	Baishao	ChemMapper
590	Q13557	CAMK2D	albiflorin_qt	Baishao	ChemMapper
591	Q96C86	DCPS	albiflorin_qt	Baishao	ChemMapper
592	P06401	PGR	albiflorin_qt	Baishao	ChemMapper
593	O14646	CHD1	albiflorin_qt	Baishao	ChemMapper
594	O60488	ACSL4	albiflorin_qt	Baishao	ChemMapper
595	P04818	TYMS	albiflorin_qt	Baishao	ChemMapper
596	O60733	PLA2G6	albiflorin_qt	Baishao	ChemMapper
597	Q04760	GLO1	albiflorin_qt	Baishao	ChemMapper
598	Q03013	GSTM4	albiflorin_qt	Baishao	ChemMapper
599	Q9NYK1	TLR7	albiflorin_qt	Baishao	ChemMapper
600	P01116	KRAS	albiflorin_qt	Baishao	ChemMapper
601	Q13362	PPP2R5C	albiflorin_qt	Baishao	ChemMapper
602	P14324	FDPS	albiflorin_qt	Baishao	ChemMapper
603	P53609	PGGT1B	albiflorin_qt	Baishao	ChemMapper
604	Q92696	RABGGTA	albiflorin_qt	Baishao	ChemMapper
605	P31645	SLC6A4	albiflorin_qt	Baishao	ChemMapper
606	Q03426	MVK	albiflorin_qt	Baishao	ChemMapper
607	Q00975	CACNA1B	albiflorin_qt	Baishao	ChemMapper
608	P07550	ADRB2	albiflorin_qt	Baishao	ChemMapper
609	P23975	SLC6A2	albiflorin_qt	Baishao	ChemMapper
610	Q9H244	P2RY12	albiflorin_qt	Baishao	ChemMapper
611	P50406	HTR6	albiflorin_qt	Baishao	ChemMapper
612	P41595	HTR2B	albiflorin_qt	Baishao	ChemMapper
613	P46098	HTR3A	albiflorin_qt	Baishao	ChemMapper
614	Q9Y5Y9	SCN10A	albiflorin_qt	Baishao	ChemMapper
615	P06213	INSR	albiflorin_qt	Baishao	ChemMapper
616	P00915	CA1	albiflorin_qt	Baishao	ChemMapper
617	P22748	CA4	albiflorin_qt	Baishao	ChemMapper
618	P27815	PDE4A	albiflorin_qt	Baishao	ChemMapper
619	P51512	MMP16	albiflorin_qt	Baishao	ChemMapper
620	P22894	MMP8	albiflorin_qt	Baishao	ChemMapper
621	Q07343	PDE4B	albiflorin_qt	Baishao	ChemMapper
622	P39900	MMP12	albiflorin_qt	Baishao	ChemMapper
623	P07237	P4HB	albiflorin_qt	Baishao	ChemMapper
624	Q08493	PDE4C	albiflorin_qt	Baishao	ChemMapper
625	P00918	CA2	albiflorin_qt	Baishao	ChemMapper
626	P11802	CDK4	albiflorin_qt	Baishao	ChemMapper
627	P27361	MAPK3	albiflorin_qt	Baishao	ChemMapper
628	P17252	PRKCA	albiflorin_qt	Baishao	ChemMapper
629	P00374	DHFR	albiflorin_qt	Baishao	ChemMapper
630	P48048	KCNJ1	albiflorin_qt	Baishao	ChemMapper
631	P62508	ESRRG	albiflorin_qt	Baishao	ChemMapper
632	O95573	ACSL3	albiflorin_qt	Baishao	ChemMapper
633	P35354	PTGS2	albiflorin_qt	Baishao	ChemMapper
634	O60427	FADS1	albiflorin_qt	Baishao	ChemMapper
635	Q8NER1	TRPV1	albiflorin_qt	Baishao	ChemMapper
636	O14842	FFAR1	albiflorin_qt	Baishao	ChemMapper
637	O60706	ABCC9	albiflorin_qt	Baishao	ChemMapper
638	O95342	ABCB11	albiflorin_qt	Baishao	ChemMapper
639	O95477	ABCA1	albiflorin_qt	Baishao	ChemMapper
640	P13569	CFTR	albiflorin_qt	Baishao	ChemMapper
641	P06746	POLB	albiflorin_qt	Baishao	ChemMapper
642	Q10588	BST1	albiflorin_qt	Baishao	ChemMapper
643	P17600	SYN1	albiflorin_qt	Baishao	ChemMapper
644	P11309	PIM1	albiflorin_qt	Baishao	ChemMapper
645	P00156	MT-CYB	albiflorin_qt	Baishao	ChemMapper
646	Q9UDW1	UQCR10	albiflorin_qt	Baishao	ChemMapper
647	P29475	NOS1	albiflorin_qt	Baishao	ChemMapper
648	P08574	CYC1	albiflorin_qt	Baishao	ChemMapper
649	P31930	UQCRC1	albiflorin_qt	Baishao	ChemMapper
650	P22695	UQCRC2	albiflorin_qt	Baishao	ChemMapper
651	P07919	UQCRH	albiflorin_qt	Baishao	ChemMapper
652	O14949	UQCRQ	albiflorin_qt	Baishao	ChemMapper
653	P47985	UQCRFS1	albiflorin_qt	Baishao	ChemMapper
654	O14957	UQCR11	albiflorin_qt	Baishao	ChemMapper
655	P62136	PPP1CA	albiflorin_qt	Baishao	ChemMapper
656	P30153	PPP2R1A	albiflorin_qt	Baishao	ChemMapper
657	P16083	NQO2	albiflorin_qt	Baishao	ChemMapper
658	P05121	SERPINE1	albiflorin_qt	Baishao	ChemMapper
659	Q99808	SLC29A1	albiflorin_qt	Baishao	ChemMapper
660	P13631	RARG	albiflorin_qt	Baishao	ChemMapper
661	O00555	CACNA1A	albiflorin_qt	Baishao	ChemMapper
662	P10826	RARB	albiflorin_qt	Baishao	ChemMapper
663	P48443	RXRG	albiflorin_qt	Baishao	ChemMapper
664	P10276	RARA	albiflorin_qt	Baishao	ChemMapper
665	P28702	RXRB	albiflorin_qt	Baishao	ChemMapper
666	P04406	GAPDH	albiflorin_qt	Baishao	ChemMapper
667	O95069	KCNK2	albiflorin_qt	Baishao	ChemMapper
668	Q96T66	NMNAT3	albiflorin_qt	Baishao	ChemMapper
669	P35869	AHR	albiflorin_qt	Baishao	ChemMapper
670	Q9H252	KCNH6	albiflorin_qt	Baishao	ChemMapper
671	Q06432	CACNG1	albiflorin_qt	Baishao	ChemMapper
672	P62158	CALM1	albiflorin_qt	Baishao	ChemMapper
673	P54750	PDE1A	albiflorin_qt	Baishao	ChemMapper
674	Q01064	PDE1B	albiflorin_qt	Baishao	ChemMapper
675	P25100	ADRA1D	albiflorin_qt	Baishao	ChemMapper
676	Q01959	SLC6A3	albiflorin_qt	Baishao	ChemMapper
677	P30939	HTR1F	albiflorin_qt	Baishao	ChemMapper
678	O00180	KCNK1	albiflorin_qt	Baishao	ChemMapper
679	Q9Y257	KCNK6	albiflorin_qt	Baishao	ChemMapper
680	Q13224	GRIN2B	albiflorin_qt	Baishao	ChemMapper
681	Q8IZS8	CACNA2D3	albiflorin_qt	Baishao	ChemMapper
682	Q6TME4	CACNB1	albiflorin_qt	Baishao	ChemMapper
683	P00326	ADH1C	albiflorin_qt	Baishao	ChemMapper
684	O75865	TRAPPC6A	albiflorin_qt	Baishao	ChemMapper
685	O43617	TRAPPC3	albiflorin_qt	Baishao	ChemMapper
686	Q86SZ2	TRAPPC6B	albiflorin_qt	Baishao	ChemMapper
687	Q8IUR0	TRAPPC5	albiflorin_qt	Baishao	ChemMapper
688	Q9Y296	TRAPPC4	albiflorin_qt	Baishao	ChemMapper
689	Q9Y5R8	TRAPPC1	albiflorin_qt	Baishao	ChemMapper
690	O75469	NR1I2	albiflorin_qt	Baishao	ChemMapper
691	Q9UDX3	SEC14L4	albiflorin_qt	Baishao	ChemMapper
692	P23743	DGKA	albiflorin_qt	Baishao	ChemMapper
693	P62714	PPP2CB	albiflorin_qt	Baishao	ChemMapper
694	Q02127	DHODH	albiflorin_qt	Baishao	ChemMapper
695	O76054	SEC14L2	albiflorin_qt	Baishao	ChemMapper
696	P09917	ALOX5	albiflorin_qt	Baishao	ChemMapper
697	P05771	PRKCB	albiflorin_qt	Baishao	ChemMapper
698	P36888	FLT3	albiflorin_qt	Baishao	ChemMapper
699	P35968	KDR	albiflorin_qt	Baishao	ChemMapper
700	P07333	CSF1R	albiflorin_qt	Baishao	ChemMapper
701	P35916	FLT4	albiflorin_qt	Baishao	ChemMapper
702	P10721	KIT	albiflorin_qt	Baishao	ChemMapper
703	Q9NXA8	SIRT5	albiflorin_qt	Baishao	ChemMapper
704	P00338	LDHA	albiflorin_qt	Baishao	ChemMapper
705	P17948	FLT1	albiflorin_qt	Baishao	ChemMapper
706	P09619	PDGFRB	albiflorin_qt	Baishao	ChemMapper
707	Q9BZX2	UCK2	albiflorin_qt	Baishao	ChemMapper
708	P31939	ATIC	albiflorin_qt	Baishao	ChemMapper
709	Q8WTV0	SCARB1	albiflorin_qt	Baishao	ChemMapper
710	P49619	DGKG	albiflorin_qt	Baishao	ChemMapper
711	Q16760	DGKD	albiflorin_qt	Baishao	ChemMapper
712	Q9BVG9	PTDSS2	albiflorin_qt	Baishao	ChemMapper
713	Q9NXE4	SMPD4	albiflorin_qt	Baishao	ChemMapper
714	Q9NY59	SMPD3	albiflorin_qt	Baishao	ChemMapper
715	Q9Y2Q0	ATP8A1	albiflorin_qt	Baishao	ChemMapper
716	P48651	PTDSS1	albiflorin_qt	Baishao	ChemMapper
717	P48544	KCNJ5	albiflorin_qt	Baishao	ChemMapper
718	O14983	ATP2A1	albiflorin_qt	Baishao	ChemMapper
719	O00764	PDXK	albiflorin_qt	Baishao	ChemMapper
720	Q12756	KIF1A	albiflorin_qt	Baishao	ChemMapper
721	P25098	GRK2	albiflorin_qt	Baishao	ChemMapper
722	P08183	ABCB1	albiflorin_qt	Baishao	ChemMapper
723	Q07912	TNK2	albiflorin_qt	Baishao	ChemMapper
724	P23919	DTYMK	albiflorin_qt	Baishao	ChemMapper
725	Q02880	TOP2B	albiflorin_qt	Baishao	ChemMapper
726	P10398	ARAF	albiflorin_qt	Baishao	ChemMapper
727	O43681	ASNA1	albiflorin_qt	Baishao	ChemMapper
728	P36896	ACVR1B	albiflorin_qt	Baishao	ChemMapper
729	Q9HAN9	NMNAT1	albiflorin_qt	Baishao	ChemMapper
730	Q9NUB1	ACSS1	albiflorin_qt	Baishao	ChemMapper
731	P08069	IGF1R	albiflorin_qt	Baishao	ChemMapper
732	P42684	ABL2	albiflorin_qt	Baishao	ChemMapper
733	P08243	ASNS	albiflorin_qt	Baishao	ChemMapper
734	Q96Q40	CDK15	albiflorin_qt	Baishao	ChemMapper
735	Q9Y4W6	AFG3L2	albiflorin_qt	Baishao	ChemMapper
736	P35626	GRK3	albiflorin_qt	Baishao	ChemMapper
737	Q16671	AMHR2	albiflorin_qt	Baishao	ChemMapper
738	P45844	ABCG1	albiflorin_qt	Baishao	ChemMapper
739	Q13564	NAE1	albiflorin_qt	Baishao	ChemMapper
740	P31749	AKT1	albiflorin_qt	Baishao	ChemMapper
741	P00966	ASS1	albiflorin_qt	Baishao	ChemMapper
742	P68133	ACTA1	albiflorin_qt	Baishao	ChemMapper
743	O14727	APAF1	albiflorin_qt	Baishao	ChemMapper
744	P49368	CCT3	albiflorin_qt	Baishao	ChemMapper
745	P53779	MAPK10	albiflorin_qt	Baishao	ChemMapper
746	P30043	BLVRB	albiflorin_qt	Baishao	ChemMapper
747	P19367	HK1	albiflorin_qt	Baishao	ChemMapper
748	P51570	GALK1	albiflorin_qt	Baishao	ChemMapper
749	P68400	CSNK2A1	albiflorin_qt	Baishao	ChemMapper
750	Q96QT4	TRPM7	albiflorin_qt	Baishao	ChemMapper
751	Q9UM73	ALK	albiflorin_qt	Baishao	ChemMapper
752	P53778	MAPK12	albiflorin_qt	Baishao	ChemMapper
753	Q9NR19	ACSS2	albiflorin_qt	Baishao	ChemMapper
754	Q08828	ADCY1	albiflorin_qt	Baishao	ChemMapper
755	P33121	ACSL1	albiflorin_qt	Baishao	ChemMapper
756	O15530	PDPK1	albiflorin_qt	Baishao	ChemMapper
757	Q06609	RAD51	albiflorin_qt	Baishao	ChemMapper
758	P23677	ITPKA	albiflorin_qt	Baishao	ChemMapper
759	Q99661	KIF2C	albiflorin_qt	Baishao	ChemMapper
760	P78362	SRPK2	albiflorin_qt	Baishao	ChemMapper
761	Q16877	PFKFB4	albiflorin_qt	Baishao	ChemMapper
762	P37023	ACVRL1	albiflorin_qt	Baishao	ChemMapper
763	P06239	LCK	albiflorin_qt	Baishao	ChemMapper
764	P55072	VCP	albiflorin_qt	Baishao	ChemMapper
765	P53355	DAPK1	albiflorin_qt	Baishao	ChemMapper
766	P29323	EPHB2	albiflorin_qt	Baishao	ChemMapper
767	P48637	GSS	albiflorin_qt	Baishao	ChemMapper
768	P49902	NT5C2	albiflorin_qt	Baishao	ChemMapper
769	Q04771	ACVR1	albiflorin_qt	Baishao	ChemMapper
770	P00519	ABL1	albiflorin_qt	Baishao	ChemMapper
771	P12235	SLC25A4	albiflorin_qt	Baishao	ChemMapper
772	Q92887	ABCC2	albiflorin_qt	Baishao	ChemMapper
773	P29317	EPHA2	albiflorin_qt	Baishao	ChemMapper
774	P16118	PFKFB1	albiflorin_qt	Baishao	ChemMapper
775	Q9HBH1	PDF	albiflorin_qt	Baishao	ChemMapper
776	P54278	PMS2	albiflorin_qt	Baishao	ChemMapper
777	Q14376	GALE	albiflorin_qt	Baishao	ChemMapper
778	P00390	GSR	albiflorin_qt	Baishao	ChemMapper
779	P05091	ALDH2	albiflorin_qt	Baishao	ChemMapper
780	P12268	IMPDH2	albiflorin_qt	Baishao	ChemMapper
781	Q16773	KYAT1	albiflorin_qt	Baishao	ChemMapper
782	Q16798	ME3	albiflorin_qt	Baishao	ChemMapper
783	P40925	MDH1	albiflorin_qt	Baishao	ChemMapper
784	P07327	ADH1A	albiflorin_qt	Baishao	ChemMapper
785	P21549	AGXT	albiflorin_qt	Baishao	ChemMapper
786	O94788	ALDH1A2	albiflorin_qt	Baishao	ChemMapper
787	P13639	EEF2	albiflorin_qt	Baishao	ChemMapper
788	P11766	ADH5	albiflorin_qt	Baishao	ChemMapper
789	P09622	DLD	albiflorin_qt	Baishao	ChemMapper
790	P23368	ME2	albiflorin_qt	Baishao	ChemMapper
791	P51659	HSD17B4	albiflorin_qt	Baishao	ChemMapper
792	P07195	LDHB	albiflorin_qt	Baishao	ChemMapper
793	Q16836	HADH	albiflorin_qt	Baishao	ChemMapper
794	P30838	ALDH3A1	albiflorin_qt	Baishao	ChemMapper
795	P00352	ALDH1A1	albiflorin_qt	Baishao	ChemMapper
796	O14556	GAPDHS	albiflorin_qt	Baishao	ChemMapper
797	P49189	ALDH9A1	albiflorin_qt	Baishao	ChemMapper
798	P00325	ADH1B	albiflorin_qt	Baishao	ChemMapper
799	P00367	GLUD1	albiflorin_qt	Baishao	ChemMapper
800	P53004	BLVRA	albiflorin_qt	Baishao	ChemMapper
801	P49448	GLUD2	albiflorin_qt	Baishao	ChemMapper
802	P40394	ADH7	albiflorin_qt	Baishao	ChemMapper
803	Q99714	HSD17B10	albiflorin_qt	Baishao	ChemMapper
804	P00387	CYB5R3	albiflorin_qt	Baishao	ChemMapper
805	P09417	QDPR	albiflorin_qt	Baishao	ChemMapper
806	P14061	HSD17B1	albiflorin_qt	Baishao	ChemMapper
807	Q00796	SORD	albiflorin_qt	Baishao	ChemMapper
808	P08319	ADH4	albiflorin_qt	Baishao	ChemMapper
809	P11926	ODC1	albiflorin_qt	Baishao	ChemMapper
810	Q9NTG7	SIRT3	albiflorin_qt	Baishao	ChemMapper
811	P04035	HMGCR	albiflorin_qt	Baishao	ChemMapper
812	P61927	RPL37	albiflorin_qt	Baishao	ChemMapper
813	P39023	RPL3	albiflorin_qt	Baishao	ChemMapper
814	P55769	SNU13	albiflorin_qt	Baishao	ChemMapper
815	P00403	MT-CO2	albiflorin_qt	Baishao	ChemMapper
816	P22830	FECH	albiflorin_qt	Baishao	ChemMapper
817	Q7KZA3	DKFZp686P18130	albiflorin_qt	Baishao	ChemMapper
818	P24311	COX7B	albiflorin_qt	Baishao	ChemMapper
819	P00414	MT-CO3	albiflorin_qt	Baishao	ChemMapper
820	P10606	COX5B	albiflorin_qt	Baishao	ChemMapper
821	P09669	COX6C	albiflorin_qt	Baishao	ChemMapper
822	P15954	COX7C	albiflorin_qt	Baishao	ChemMapper
823	P10176	COX8A	albiflorin_qt	Baishao	ChemMapper
824	Q02221	COX6A2	albiflorin_qt	Baishao	ChemMapper
825	P14854	COX6B1	albiflorin_qt	Baishao	ChemMapper
826	P24310	COX7A1	albiflorin_qt	Baishao	ChemMapper
827	P04054	PLA2G1B	albiflorin_qt	Baishao	ChemMapper
828	P62913	RPL11	albiflorin_qt	Baishao	ChemMapper
829	Q96L21	RPL10L	albiflorin_qt	Baishao	ChemMapper
830	P40429	RPL13A	albiflorin_qt	Baishao	ChemMapper
831	P62829	RPL23	albiflorin_qt	Baishao	ChemMapper
832	P61313	RPL15	albiflorin_qt	Baishao	ChemMapper
833	P84098	RPL19	albiflorin_qt	Baishao	ChemMapper
834	P62750	RPL23A	albiflorin_qt	Baishao	ChemMapper
835	P51161	FABP6	albiflorin_qt	Baishao	ChemMapper
836	P23141	CES1	albiflorin_qt	Baishao	ChemMapper
837	P13073	COX4I1	albiflorin_qt	Baishao	ChemMapper
838	P00395	MT-CO1	albiflorin_qt	Baishao	ChemMapper
839	Q9UHA3	RSL24D1	albiflorin_qt	Baishao	ChemMapper
840	Q9UNX3	RPL26L1	albiflorin_qt	Baishao	ChemMapper
841	Q9NVS9	PNPO	albiflorin_qt	Baishao	ChemMapper
842	O00141	SGK1	albiflorin_qt	Baishao	ChemMapper
843	P16435	POR	albiflorin_qt	Baishao	ChemMapper
844	Q969G6	RFK	albiflorin_qt	Baishao	ChemMapper
845	Q9UJM8	HAO1	albiflorin_qt	Baishao	ChemMapper
846	Q96CD2	PPCDC	albiflorin_qt	Baishao	ChemMapper
847	Q12882	DPYD	albiflorin_qt	Baishao	ChemMapper
848	O75676	RPS6KA4	albiflorin_qt	Baishao	ChemMapper
849	P46976	GYG1	albiflorin_qt	Baishao	ChemMapper
850	Q13630	TSTA3	albiflorin_qt	Baishao	ChemMapper
851	Q9NPH2	ISYNA1	albiflorin_qt	Baishao	ChemMapper
852	P20839	IMPDH1	albiflorin_qt	Baishao	ChemMapper
853	Q04828	AKR1C1	albiflorin_qt	Baishao	ChemMapper
854	P23526	AHCY	albiflorin_qt	Baishao	ChemMapper
855	P49366	DHPS	albiflorin_qt	Baishao	ChemMapper
856	Q9P0J0	NDUFA13	albiflorin_qt	Baishao	ChemMapper
857	Q02252	ALDH6A1	albiflorin_qt	Baishao	ChemMapper
858	P30519	HMOX2	albiflorin_qt	Baishao	ChemMapper
859	P52961	ART1	albiflorin_qt	Baishao	ChemMapper
860	Q6PKH6	DHRS4L2	albiflorin_qt	Baishao	ChemMapper
861	Q16698	DECR1	albiflorin_qt	Baishao	ChemMapper
862	Q92781	RDH5	albiflorin_qt	Baishao	ChemMapper
863	P28845	HSD11B1	albiflorin_qt	Baishao	ChemMapper
864	Q13363	CTBP1	albiflorin_qt	Baishao	ChemMapper
865	P43353	ALDH3B1	albiflorin_qt	Baishao	ChemMapper
866	Q02338	BDH1	albiflorin_qt	Baishao	ChemMapper
867	P31937	HIBADH	albiflorin_qt	Baishao	ChemMapper
868	P37058	HSD17B3	albiflorin_qt	Baishao	ChemMapper
869	P48163	ME1	albiflorin_qt	Baishao	ChemMapper
870	O43175	PHGDH	albiflorin_qt	Baishao	ChemMapper
871	P56937	HSD17B7	albiflorin_qt	Baishao	ChemMapper
872	P26439	HSD3B2	albiflorin_qt	Baishao	ChemMapper
873	P21695	GPD1	albiflorin_qt	Baishao	ChemMapper
874	P49821	NDUFV1	albiflorin_qt	Baishao	ChemMapper
875	P09601	HMOX1	albiflorin_qt	Baishao	ChemMapper
876	P30837	ALDH1B1	albiflorin_qt	Baishao	ChemMapper
877	P14550	AKR1A1	albiflorin_qt	Baishao	ChemMapper
878	Q16878	CDO1	albiflorin_qt	Baishao	ChemMapper
879	O75380	NDUFS6	albiflorin_qt	Baishao	ChemMapper
880	Q9NRX3	NDUFA4L2	albiflorin_qt	Baishao	ChemMapper
881	O95167	NDUFA3	albiflorin_qt	Baishao	ChemMapper
882	O00217	NDUFS8	albiflorin_qt	Baishao	ChemMapper
883	P19404	NDUFV2	albiflorin_qt	Baishao	ChemMapper
884	P03923	MT-ND6	albiflorin_qt	Baishao	ChemMapper
885	P03915	MT-ND5	albiflorin_qt	Baishao	ChemMapper
886	O00483	NDUFA4	albiflorin_qt	Baishao	ChemMapper
887	P56556	NDUFA6	albiflorin_qt	Baishao	ChemMapper
888	O14561	NDUFAB1	albiflorin_qt	Baishao	ChemMapper
889	O43678	NDUFA2	albiflorin_qt	Baishao	ChemMapper
890	P51970	NDUFA8	albiflorin_qt	Baishao	ChemMapper
891	O95169	NDUFB8	albiflorin_qt	Baishao	ChemMapper
892	O95298	NDUFC2	albiflorin_qt	Baishao	ChemMapper
893	O75438	NDUFB1	albiflorin_qt	Baishao	ChemMapper
894	P28331	NDUFS1	albiflorin_qt	Baishao	ChemMapper
895	O96000	NDUFB10	albiflorin_qt	Baishao	ChemMapper
896	O95168	NDUFB4	albiflorin_qt	Baishao	ChemMapper
897	O43676	NDUFB3	albiflorin_qt	Baishao	ChemMapper
898	O95178	NDUFB2	albiflorin_qt	Baishao	ChemMapper
899	P17568	NDUFB7	albiflorin_qt	Baishao	ChemMapper
900	Q9Y6M9	NDUFB9	albiflorin_qt	Baishao	ChemMapper
901	O75306	NDUFS2	albiflorin_qt	Baishao	ChemMapper
902	O43674	NDUFB5	albiflorin_qt	Baishao	ChemMapper
903	O43677	NDUFC1	albiflorin_qt	Baishao	ChemMapper
904	O95139	NDUFB6	albiflorin_qt	Baishao	ChemMapper
905	P56181	NDUFV3	albiflorin_qt	Baishao	ChemMapper
906	O75489	NDUFS3	albiflorin_qt	Baishao	ChemMapper
907	Q9UI09	NDUFA12	albiflorin_qt	Baishao	ChemMapper
908	Q02928	CYP4A11	albiflorin_qt	Baishao	ChemMapper
909	P10515	DLAT	albiflorin_qt	Baishao	ChemMapper
910	P48728	AMT	albiflorin_qt	Baishao	ChemMapper
911	P40926	MDH2	albiflorin_qt	Baishao	ChemMapper
912	P07864	LDHC	albiflorin_qt	Baishao	ChemMapper
913	O60701	UGDH	albiflorin_qt	Baishao	ChemMapper
914	P51553	IDH3G	albiflorin_qt	Baishao	ChemMapper
915	O43837	IDH3B	albiflorin_qt	Baishao	ChemMapper
916	P50213	IDH3A	albiflorin_qt	Baishao	ChemMapper
917	P05093	CYP17A1	albiflorin_qt	Baishao	ChemMapper
918	P14679	TYR	albiflorin_qt	Baishao	ChemMapper
919	P15121	AKR1B1	albiflorin_qt	Baishao	ChemMapper
920	Q15800	MSMO1	albiflorin_qt	Baishao	ChemMapper
921	Q16795	NDUFA9	albiflorin_qt	Baishao	ChemMapper
922	O95299	NDUFA10	albiflorin_qt	Baishao	ChemMapper
923	P52895	AKR1C2	albiflorin_qt	Baishao	ChemMapper
924	P48448	ALDH3B2	albiflorin_qt	Baishao	ChemMapper
925	P47895	ALDH1A3	albiflorin_qt	Baishao	ChemMapper
926	P51648	ALDH3A2	albiflorin_qt	Baishao	ChemMapper
927	P51649	ALDH5A1	albiflorin_qt	Baishao	ChemMapper
928	P49419	ALDH7A1	albiflorin_qt	Baishao	ChemMapper
929	P32322	PYCR1	albiflorin_qt	Baishao	ChemMapper
930	P11177	PDHB	albiflorin_qt	Baishao	ChemMapper
931	Q08426	EHHADH	albiflorin_qt	Baishao	ChemMapper
932	P29803	PDHA2	albiflorin_qt	Baishao	ChemMapper
933	P08559	PDHA1	albiflorin_qt	Baishao	ChemMapper
934	P16219	ACADS	albiflorin_qt	Baishao	ChemMapper
935	Q02218	OGDH	albiflorin_qt	Baishao	ChemMapper
936	Q9UBM7	DHCR7	albiflorin_qt	Baishao	ChemMapper
937	P03891	MT-ND2	albiflorin_qt	Baishao	ChemMapper
938	Q9UDR5	AASS	albiflorin_qt	Baishao	ChemMapper
939	Q9BYZ2	LDHAL6B	albiflorin_qt	Baishao	ChemMapper
940	P13995	MTHFD2	albiflorin_qt	Baishao	ChemMapper
941	O43920	NDUFS5	albiflorin_qt	Baishao	ChemMapper
942	O43181	NDUFS4	albiflorin_qt	Baishao	ChemMapper
943	Q96C36	PYCR2	albiflorin_qt	Baishao	ChemMapper
944	Q16718	NDUFA5	albiflorin_qt	Baishao	ChemMapper
945	P03901	MT-ND4L	albiflorin_qt	Baishao	ChemMapper
946	O95182	NDUFA7	albiflorin_qt	Baishao	ChemMapper
947	P03897	MT-ND3	albiflorin_qt	Baishao	ChemMapper
948	P11586	MTHFD1	albiflorin_qt	Baishao	ChemMapper
949	Q86Y39	NDUFA11	albiflorin_qt	Baishao	ChemMapper
950	P03905	MT-ND4	albiflorin_qt	Baishao	ChemMapper
951	Q13423	NNT	albiflorin_qt	Baishao	ChemMapper
952	P03886	MT-ND1	albiflorin_qt	Baishao	ChemMapper
953	P37059	HSD17B2	albiflorin_qt	Baishao	ChemMapper
954	O95479	H6PD	albiflorin_qt	Baishao	ChemMapper
955	Q92506	HSD17B8	albiflorin_qt	Baishao	ChemMapper
956	P17516	AKR1C4	albiflorin_qt	Baishao	ChemMapper
957	P15428	HPGD	albiflorin_qt	Baishao	ChemMapper
958	P14060	HSD3B1	albiflorin_qt	Baishao	ChemMapper
959	P40939	HADHA	albiflorin_qt	Baishao	ChemMapper
960	P80365	HSD11B2	albiflorin_qt	Baishao	ChemMapper
961	O75251	NDUFS7	albiflorin_qt	Baishao	ChemMapper
962	Q15738	NSDHL	albiflorin_qt	Baishao	ChemMapper
963	O15239	NDUFA1	albiflorin_qt	Baishao	ChemMapper
964	P42330	AKR1C3	albiflorin_qt	Baishao	ChemMapper
965	P30038	ALDH4A1	albiflorin_qt	Baishao	ChemMapper
966	Q59623	sodC	albiflorin_qt	Baishao	PharmMapper
967	P00757	Klk1b4	albiflorin_qt	Baishao	PharmMapper
968	P15245	#N/A	albiflorin_qt	Baishao	PharmMapper
969	O58677	rbcL	albiflorin_qt	Baishao	PharmMapper
970	Q14894	CRYM	albiflorin_qt	Baishao	PharmMapper
971	P43358	MAGEA4	albiflorin_qt	Baishao	PharmMapper
972	Q7SIB9	hisF	albiflorin_qt	Baishao	PharmMapper
973	P14941	adh	albiflorin_qt	Baishao	PharmMapper
974	Q9V2E8	nucS	albiflorin_qt	Baishao	PharmMapper
975	Q13011	ECH1	albiflorin_qt	Baishao	PharmMapper
976	Q8EBZ9	SO_3346	albiflorin_qt	Baishao	PharmMapper
977	Q9KL51	pgl	albiflorin_qt	Baishao	PharmMapper
978	P54656	esaI	albiflorin_qt	Baishao	PharmMapper
979	P08194	glpT	albiflorin_qt	Baishao	PharmMapper
980	Q9Y259	CHKB	albiflorin_qt	Baishao	PharmMapper
981	Q64096	Mcf2l	albiflorin_qt	Baishao	PharmMapper
982	O29634	rnhB	albiflorin_qt	Baishao	PharmMapper
983	O15247	CLIC2	albiflorin_qt	Baishao	PharmMapper
984	P0A7Y6	rnhA	albiflorin_qt	Baishao	PharmMapper
985	P34077	NIC96	albiflorin_qt	Baishao	PharmMapper
986	O80323	#N/A	albiflorin_qt	Baishao	PharmMapper
987	P35658	NUP214	albiflorin_qt	Baishao	PharmMapper
988	P17618	ribD	albiflorin_qt	Baishao	PharmMapper
989	Q56313	ruvB	albiflorin_qt	Baishao	PharmMapper
990	Q82122	#N/A	albiflorin_qt	Baishao	PharmMapper
991	P41052	mltB	albiflorin_qt	Baishao	PharmMapper
992	P19097	FAS2	albiflorin_qt	Baishao	PharmMapper
993	Q06265	EXOSC9	albiflorin_qt	Baishao	PharmMapper
994	Q9YDV3	taw3	albiflorin_qt	Baishao	PharmMapper
995	Q45894	botA	albiflorin_qt	Baishao	PharmMapper
996	P00484	cat3	albiflorin_qt	Baishao	PharmMapper
997	O67680	rsmA	albiflorin_qt	Baishao	PharmMapper
998	Q58801	pyrI	albiflorin_qt	Baishao	PharmMapper
999	O07624	ywiB	albiflorin_qt	Baishao	PharmMapper
1000	O60016	clr4	albiflorin_qt	Baishao	PharmMapper
1001	P04850	HN	albiflorin_qt	Baishao	PharmMapper
1002	Q7LZ61	#N/A	albiflorin_qt	Baishao	PharmMapper
1003	P22121	HSF	albiflorin_qt	Baishao	PharmMapper
1004	P45510	dhaK	albiflorin_qt	Baishao	PharmMapper
1005	P01901	H2-K1	albiflorin_qt	Baishao	PharmMapper
1006	O58965	pgk	albiflorin_qt	Baishao	PharmMapper
1007	P16554	numb	albiflorin_qt	Baishao	PharmMapper
1008	Q03506	bglA	albiflorin_qt	Baishao	PharmMapper
1009	Q02293	Fntb	albiflorin_qt	Baishao	PharmMapper
1010	Q9Y4D1	DAAM1	albiflorin_qt	Baishao	PharmMapper
1011	P28078	H2-DMa	albiflorin_qt	Baishao	PharmMapper
1012	O15169	AXIN1	albiflorin_qt	Baishao	PharmMapper
1013	P24171	dcp	albiflorin_qt	Baishao	PharmMapper
1014	P01857	IGHG1	albiflorin_qt	Baishao	PharmMapper
1015	Q61234	Snta1	albiflorin_qt	Baishao	PharmMapper
1016	P70118	PDX1	albiflorin_qt	Baishao	PharmMapper
1017	Q5SHQ9	adk	albiflorin_qt	Baishao	PharmMapper
1018	P52779	LLR18B	albiflorin_qt	Baishao	PharmMapper
1019	O29482	tyrS	albiflorin_qt	Baishao	PharmMapper
1020	P36204	pgk/tpi	albiflorin_qt	Baishao	PharmMapper
1021	P42230	Stat5a	albiflorin_qt	Baishao	PharmMapper
1022	Q57130	HI_1471	albiflorin_qt	Baishao	PharmMapper
1023	P35936	F	albiflorin_qt	Baishao	PharmMapper
1024	Q9V011	metG	albiflorin_qt	Baishao	PharmMapper
1025	P42979	ypjD	albiflorin_qt	Baishao	PharmMapper
1026	Q13873	BMPR2	albiflorin_qt	Baishao	PharmMapper
1027	Q664U6	rpoA	albiflorin_qt	Baishao	PharmMapper
1028	Q8BZT2	Sh3rf2	albiflorin_qt	Baishao	PharmMapper
1029	Q72J35	upp	albiflorin_qt	Baishao	PharmMapper
1030	P23509	#N/A	albiflorin_qt	Baishao	PharmMapper
1031	P22346	pepX	albiflorin_qt	Baishao	PharmMapper
1032	P00490	malP	albiflorin_qt	Baishao	PharmMapper
1033	Q06142	KAP95	albiflorin_qt	Baishao	PharmMapper
1034	Q8QGH3	CDH20	albiflorin_qt	Baishao	PharmMapper
1035	Q02890	PNG1	albiflorin_qt	Baishao	PharmMapper
1036	P0A9P4	trxB	albiflorin_qt	Baishao	PharmMapper
1037	P94954	mch	albiflorin_qt	Baishao	PharmMapper
1038	P94489	xynB	albiflorin_qt	Baishao	PharmMapper
1039	P26440	IVD	albiflorin_qt	Baishao	PharmMapper
1040	P14218	lpd	albiflorin_qt	Baishao	PharmMapper
1041	Q15436	SEC23A	albiflorin_qt	Baishao	PharmMapper
1042	P09081	bcd	albiflorin_qt	Baishao	PharmMapper
1043	P0A5P0	cmaA2	albiflorin_qt	Baishao	PharmMapper
1044	P0A7E8	pyrG	albiflorin_qt	Baishao	PharmMapper
1045	Q8IX04	UEVLD	albiflorin_qt	Baishao	PharmMapper
1046	P39678	MBP1	albiflorin_qt	Baishao	PharmMapper
1047	P00636	FBP1	albiflorin_qt	Baishao	PharmMapper
1048	P62140	PPP1CB	albiflorin_qt	Baishao	PharmMapper
1049	Q87WW0	cysD	albiflorin_qt	Baishao	PharmMapper
1050	P44539	nanA	albiflorin_qt	Baishao	PharmMapper
1051	Q58292	MJ0882	albiflorin_qt	Baishao	PharmMapper
1052	O60315	ZEB2	albiflorin_qt	Baishao	PharmMapper
1053	P07477	PRSS1	benzoyl paeoniflorin	Baishao	ChemMapper
1054	P14416	DRD2	benzoyl paeoniflorin	Baishao	ChemMapper
1055	P00734	F2	benzoyl paeoniflorin	Baishao	ChemMapper
1056	P08473	MME	benzoyl paeoniflorin	Baishao	ChemMapper
1057	Q09428	ABCC8	benzoyl paeoniflorin	Baishao	ChemMapper
1058	P30556	AGTR1	benzoyl paeoniflorin	Baishao	ChemMapper
1059	P49354	FNTA	benzoyl paeoniflorin	Baishao	ChemMapper
1060	P12821	ACE	benzoyl paeoniflorin	Baishao	ChemMapper
1061	P03372	ESR1	benzoyl paeoniflorin	Baishao	ChemMapper
1062	P25101	EDNRA	benzoyl paeoniflorin	Baishao	ChemMapper
1063	P04150	NR3C1	benzoyl paeoniflorin	Baishao	ChemMapper
1064	P17612	PRKACA	benzoyl paeoniflorin	Baishao	ChemMapper
1065	P08238	HSP90AB1	benzoyl paeoniflorin	Baishao	ChemMapper
1066	P21728	DRD1	benzoyl paeoniflorin	Baishao	ChemMapper
1067	P28223	HTR2A	benzoyl paeoniflorin	Baishao	ChemMapper
1068	Q12809	KCNH2	benzoyl paeoniflorin	Baishao	ChemMapper
1069	P35348	ADRA1A	benzoyl paeoniflorin	Baishao	ChemMapper
1070	O76074	PDE5A	benzoyl paeoniflorin	Baishao	ChemMapper
1071	P08913	ADRA2A	benzoyl paeoniflorin	Baishao	ChemMapper
1072	P35372	OPRM1	benzoyl paeoniflorin	Baishao	ChemMapper
1073	P24941	CDK2	benzoyl paeoniflorin	Baishao	ChemMapper
1074	Q15788	NCOA1	benzoyl paeoniflorin	Baishao	ChemMapper
1075	P12931	SRC	benzoyl paeoniflorin	Baishao	ChemMapper
1076	P61925	PKIA	benzoyl paeoniflorin	Baishao	ChemMapper
1077	P43116	PTGER2	benzoyl paeoniflorin	Baishao	ChemMapper
1078	P43115	PTGER3	benzoyl paeoniflorin	Baishao	ChemMapper
1079	P34995	PTGER1	benzoyl paeoniflorin	Baishao	ChemMapper
1080	Q13936	CACNA1C	benzoyl paeoniflorin	Baishao	ChemMapper
1081	P23381	WARS	benzoyl paeoniflorin	Baishao	ChemMapper
1082	P08246	ELANE	benzoyl paeoniflorin	Baishao	ChemMapper
1083	P00519	ABL1	benzoyl paeoniflorin	Baishao	ChemMapper
1084	P38435	GGCX	benzoyl paeoniflorin	Baishao	ChemMapper
1085	P30273	FCER1G	benzoyl paeoniflorin	Baishao	ChemMapper
1086	P19835	CEL	benzoyl paeoniflorin	Baishao	ChemMapper
1087	P18545	PDE6G	benzoyl paeoniflorin	Baishao	ChemMapper
1088	P16152	CBR1	benzoyl paeoniflorin	Baishao	ChemMapper
1089	P18031	PTPN1	benzoyl paeoniflorin	Baishao	ChemMapper
1090	Q13627	DYRK1A	benzoyl paeoniflorin	Baishao	ChemMapper
1091	P09488	GSTM1	benzoyl paeoniflorin	Baishao	ChemMapper
1092	Q96GD4	AURKB	benzoyl paeoniflorin	Baishao	ChemMapper
1093	Q00534	CDK6	benzoyl paeoniflorin	Baishao	ChemMapper
1094	P20248	CCNA2	benzoyl paeoniflorin	Baishao	ChemMapper
1095	P22303	ACHE	benzoyl paeoniflorin	Baishao	ChemMapper
1096	P19793	RXRA	benzoyl paeoniflorin	Baishao	ChemMapper
1097	P34896	SHMT1	benzoyl paeoniflorin	Baishao	ChemMapper
1098	P00533	EGFR	benzoyl paeoniflorin	Baishao	ChemMapper
1099	Q12791	KCNMA1	benzoyl paeoniflorin	Baishao	ChemMapper
1100	P34972	CNR2	benzoyl paeoniflorin	Baishao	ChemMapper
1101	Q99933	BAG1	benzoyl paeoniflorin	Baishao	ChemMapper
1102	P08709	F7	benzoyl paeoniflorin	Baishao	ChemMapper
1103	P37288	AVPR1A	benzoyl paeoniflorin	Baishao	ChemMapper
1104	Q01668	CACNA1D	benzoyl paeoniflorin	Baishao	ChemMapper
1105	P35367	HRH1	benzoyl paeoniflorin	Baishao	ChemMapper
1106	O95180	CACNA1H	benzoyl paeoniflorin	Baishao	ChemMapper
1107	P28222	HTR1B	benzoyl paeoniflorin	Baishao	ChemMapper
1108	P35368	ADRA1B	benzoyl paeoniflorin	Baishao	ChemMapper
1109	P28482	MAPK1	benzoyl paeoniflorin	Baishao	ChemMapper
1110	P08263	GSTA1	benzoyl paeoniflorin	Baishao	ChemMapper
1111	P09211	GSTP1	benzoyl paeoniflorin	Baishao	ChemMapper
1112	P49356	FNTB	benzoyl paeoniflorin	Baishao	ChemMapper
1113	P43088	PTGFR	benzoyl paeoniflorin	Baishao	ChemMapper
1114	P08172	CHRM2	benzoyl paeoniflorin	Baishao	ChemMapper
1115	Q02641	CACNB1	benzoyl paeoniflorin	Baishao	ChemMapper
1116	Q13698	CACNA1S	benzoyl paeoniflorin	Baishao	ChemMapper
1117	O60840	CACNA1F	benzoyl paeoniflorin	Baishao	ChemMapper
1118	O43497	CACNA1G	benzoyl paeoniflorin	Baishao	ChemMapper
1119	P43119	PTGIR	benzoyl paeoniflorin	Baishao	ChemMapper
1120	P28221	HTR1D	benzoyl paeoniflorin	Baishao	ChemMapper
1121	Q9UKQ2	ADAM28	benzoyl paeoniflorin	Baishao	ChemMapper
1122	P48048	KCNJ1	benzoyl paeoniflorin	Baishao	ChemMapper
1123	P28335	HTR2C	benzoyl paeoniflorin	Baishao	ChemMapper
1124	P23975	SLC6A2	benzoyl paeoniflorin	Baishao	ChemMapper
1125	P08908	HTR1A	benzoyl paeoniflorin	Baishao	ChemMapper
1126	Q14654	KCNJ11	benzoyl paeoniflorin	Baishao	ChemMapper
1127	Q07869	PPARA	benzoyl paeoniflorin	Baishao	ChemMapper
1128	P41145	OPRK1	benzoyl paeoniflorin	Baishao	ChemMapper
1129	Q9Y6M4	CSNK1G3	benzoyl paeoniflorin	Baishao	ChemMapper
1130	P31751	AKT2	benzoyl paeoniflorin	Baishao	ChemMapper
1131	P23219	PTGS1	benzoyl paeoniflorin	Baishao	ChemMapper
1132	P08588	ADRB1	benzoyl paeoniflorin	Baishao	ChemMapper
1133	P08173	CHRM4	benzoyl paeoniflorin	Baishao	ChemMapper
1134	Q08289	CACNB2	benzoyl paeoniflorin	Baishao	ChemMapper
1135	P11229	CHRM1	benzoyl paeoniflorin	Baishao	ChemMapper
1136	P20309	CHRM3	benzoyl paeoniflorin	Baishao	ChemMapper
1137	P54284	CACNB3	benzoyl paeoniflorin	Baishao	ChemMapper
1138	O00305	CACNB4	benzoyl paeoniflorin	Baishao	ChemMapper
1139	Q9P0X4	CACNA1I	benzoyl paeoniflorin	Baishao	ChemMapper
1140	O75469	NR1I2	benzoyl paeoniflorin	Baishao	ChemMapper
1141	O76083	PDE9A	benzoyl paeoniflorin	Baishao	ChemMapper
1142	Q9H2G2	SLK	benzoyl paeoniflorin	Baishao	ChemMapper
1143	Q13557	CAMK2D	benzoyl paeoniflorin	Baishao	ChemMapper
1144	P11309	PIM1	benzoyl paeoniflorin	Baishao	ChemMapper
1145	O15530	PDPK1	benzoyl paeoniflorin	Baishao	ChemMapper
1146	P47712	PLA2G4A	benzoyl paeoniflorin	Baishao	ChemMapper
1147	O60733	PLA2G6	benzoyl paeoniflorin	Baishao	ChemMapper
1148	Q9UHC9	NPC1L1	benzoyl paeoniflorin	Baishao	ChemMapper
1149	P35610	SOAT1	benzoyl paeoniflorin	Baishao	ChemMapper
1150	P35462	DRD3	benzoyl paeoniflorin	Baishao	ChemMapper
1151	P25100	ADRA1D	benzoyl paeoniflorin	Baishao	ChemMapper
1152	P11802	CDK4	benzoyl paeoniflorin	Baishao	ChemMapper
1153	P27361	MAPK3	benzoyl paeoniflorin	Baishao	ChemMapper
1154	Q04760	GLO1	benzoyl paeoniflorin	Baishao	ChemMapper
1155	Q03013	GSTM4	benzoyl paeoniflorin	Baishao	ChemMapper
1156	P06213	INSR	benzoyl paeoniflorin	Baishao	ChemMapper
1157	P01116	KRAS	benzoyl paeoniflorin	Baishao	ChemMapper
1158	Q92696	RABGGTA	benzoyl paeoniflorin	Baishao	ChemMapper
1159	P14324	FDPS	benzoyl paeoniflorin	Baishao	ChemMapper
1160	O95749	GGPS1	benzoyl paeoniflorin	Baishao	ChemMapper
1161	P31645	SLC6A4	benzoyl paeoniflorin	Baishao	ChemMapper
1162	P53609	PGGT1B	benzoyl paeoniflorin	Baishao	ChemMapper
1163	P07550	ADRB2	benzoyl paeoniflorin	Baishao	ChemMapper
1164	O60706	ABCC9	benzoyl paeoniflorin	Baishao	ChemMapper
1165	O95342	ABCB11	benzoyl paeoniflorin	Baishao	ChemMapper
1166	P48544	KCNJ5	benzoyl paeoniflorin	Baishao	ChemMapper
1167	O95477	ABCA1	benzoyl paeoniflorin	Baishao	ChemMapper
1168	P13569	CFTR	benzoyl paeoniflorin	Baishao	ChemMapper
1169	Q14376	GALE	benzoyl paeoniflorin	Baishao	ChemMapper
1170	P54289	CACNA2D1	benzoyl paeoniflorin	Baishao	ChemMapper
1171	P08912	CHRM5	benzoyl paeoniflorin	Baishao	ChemMapper
1172	Q14524	SCN5A	benzoyl paeoniflorin	Baishao	ChemMapper
1173	P62158	CALM1	benzoyl paeoniflorin	Baishao	ChemMapper
1174	O00555	CACNA1A	benzoyl paeoniflorin	Baishao	ChemMapper
1175	Q01064	PDE1B	benzoyl paeoniflorin	Baishao	ChemMapper
1176	P27815	PDE4A	benzoyl paeoniflorin	Baishao	ChemMapper
1177	Q08499	PDE4D	benzoyl paeoniflorin	Baishao	ChemMapper
1178	Q07343	PDE4B	benzoyl paeoniflorin	Baishao	ChemMapper
1179	Q08493	PDE4C	benzoyl paeoniflorin	Baishao	ChemMapper
1180	Q03181	PPARD	benzoyl paeoniflorin	Baishao	ChemMapper
1181	P51512	MMP16	benzoyl paeoniflorin	Baishao	ChemMapper
1182	P39900	MMP12	benzoyl paeoniflorin	Baishao	ChemMapper
1183	P22894	MMP8	benzoyl paeoniflorin	Baishao	ChemMapper
1184	Q08188	TGM3	benzoyl paeoniflorin	Baishao	ChemMapper
1185	P07237	P4HB	benzoyl paeoniflorin	Baishao	ChemMapper
1186	P62330	ARF6	benzoyl paeoniflorin	Baishao	ChemMapper
1187	P16442	ABO	benzoyl paeoniflorin	Baishao	ChemMapper
1188	P00374	DHFR	benzoyl paeoniflorin	Baishao	ChemMapper
1189	Q16222	UAP1	benzoyl paeoniflorin	Baishao	ChemMapper
1190	Q9UBQ6	EXTL2	benzoyl paeoniflorin	Baishao	ChemMapper
1191	O95298	NDUFC2	benzoyl paeoniflorin	Baishao	ChemMapper
1192	P23743	DGKA	benzoyl paeoniflorin	Baishao	ChemMapper
1193	P62714	PPP2CB	benzoyl paeoniflorin	Baishao	ChemMapper
1194	Q9UDX3	SEC14L4	benzoyl paeoniflorin	Baishao	ChemMapper
1195	P67775	PPP2CA	benzoyl paeoniflorin	Baishao	ChemMapper
1196	O76054	SEC14L2	benzoyl paeoniflorin	Baishao	ChemMapper
1197	P17252	PRKCA	benzoyl paeoniflorin	Baishao	ChemMapper
1198	P09917	ALOX5	benzoyl paeoniflorin	Baishao	ChemMapper
1199	P05771	PRKCB	benzoyl paeoniflorin	Baishao	ChemMapper
1200	P34969	HTR7	benzoyl paeoniflorin	Baishao	ChemMapper
1201	P41595	HTR2B	benzoyl paeoniflorin	Baishao	ChemMapper
1202	P18089	ADRA2B	benzoyl paeoniflorin	Baishao	ChemMapper
1203	P18825	ADRA2C	benzoyl paeoniflorin	Baishao	ChemMapper
1204	P21917	DRD4	benzoyl paeoniflorin	Baishao	ChemMapper
1205	P21918	DRD5	benzoyl paeoniflorin	Baishao	ChemMapper
1206	O94956	SLCO2B1	benzoyl paeoniflorin	Baishao	ChemMapper
1207	P50406	HTR6	benzoyl paeoniflorin	Baishao	ChemMapper
1208	Q01959	SLC6A3	benzoyl paeoniflorin	Baishao	ChemMapper
1209	P29475	NOS1	benzoyl paeoniflorin	Baishao	ChemMapper
1210	P04406	GAPDH	benzoyl paeoniflorin	Baishao	ChemMapper
1211	P16118	PFKFB1	benzoyl paeoniflorin	Baishao	ChemMapper
1212	P00367	GLUD1	benzoyl paeoniflorin	Baishao	ChemMapper
1213	O95069	KCNK2	benzoyl paeoniflorin	Baishao	ChemMapper
1214	Q9H252	KCNH6	benzoyl paeoniflorin	Baishao	ChemMapper
1215	Q10588	BST1	benzoyl paeoniflorin	Baishao	ChemMapper
1216	P17600	SYN1	benzoyl paeoniflorin	Baishao	ChemMapper
1217	Q06432	CACNG1	benzoyl paeoniflorin	Baishao	ChemMapper
1218	Q9Y257	KCNK6	benzoyl paeoniflorin	Baishao	ChemMapper
1219	O00180	KCNK1	benzoyl paeoniflorin	Baishao	ChemMapper
1220	P16860	NPPB	benzoyl paeoniflorin	Baishao	ChemMapper
1221	P17302	GJA1	benzoyl paeoniflorin	Baishao	ChemMapper
1222	P15692	VEGFA	benzoyl paeoniflorin	Baishao	ChemMapper
1223	P04818	TYMS	benzoyl paeoniflorin	Baishao	ChemMapper
1224	P54750	PDE1A	benzoyl paeoniflorin	Baishao	ChemMapper
1225	Q00975	CACNA1B	benzoyl paeoniflorin	Baishao	ChemMapper
1226	P63316	TNNC1	benzoyl paeoniflorin	Baishao	ChemMapper
1227	P51787	KCNQ1	benzoyl paeoniflorin	Baishao	ChemMapper
1228	Q9NY47	CACNA2D2	benzoyl paeoniflorin	Baishao	ChemMapper
1229	P05023	ATP1A1	benzoyl paeoniflorin	Baishao	ChemMapper
1230	P35869	AHR	benzoyl paeoniflorin	Baishao	ChemMapper
1231	P15291	B4GALT1	benzoyl paeoniflorin	Baishao	ChemMapper
1232	P40925	MDH1	benzoyl paeoniflorin	Baishao	ChemMapper
1233	P00338	LDHA	benzoyl paeoniflorin	Baishao	ChemMapper
1234	P00325	ADH1B	benzoyl paeoniflorin	Baishao	ChemMapper
1235	P14061	HSD17B1	benzoyl paeoniflorin	Baishao	ChemMapper
1236	P16083	NQO2	benzoyl paeoniflorin	Baishao	ChemMapper
1237	P04035	HMGCR	benzoyl paeoniflorin	Baishao	ChemMapper
1238	P30043	BLVRB	benzoyl paeoniflorin	Baishao	ChemMapper
1239	Q9NXA8	SIRT5	benzoyl paeoniflorin	Baishao	ChemMapper
1240	Q02127	DHODH	benzoyl paeoniflorin	Baishao	ChemMapper
1241	P36888	FLT3	benzoyl paeoniflorin	Baishao	ChemMapper
1242	P35968	KDR	benzoyl paeoniflorin	Baishao	ChemMapper
1243	P07333	CSF1R	benzoyl paeoniflorin	Baishao	ChemMapper
1244	P35916	FLT4	benzoyl paeoniflorin	Baishao	ChemMapper
1245	P10721	KIT	benzoyl paeoniflorin	Baishao	ChemMapper
1246	P09619	PDGFRB	benzoyl paeoniflorin	Baishao	ChemMapper
1247	P17948	FLT1	benzoyl paeoniflorin	Baishao	ChemMapper
1248	P09601	HMOX1	benzoyl paeoniflorin	Baishao	ChemMapper
1249	P00390	GSR	benzoyl paeoniflorin	Baishao	ChemMapper
1250	P05091	ALDH2	benzoyl paeoniflorin	Baishao	ChemMapper
1251	P12268	IMPDH2	benzoyl paeoniflorin	Baishao	ChemMapper
1252	Q9HAN9	NMNAT1	benzoyl paeoniflorin	Baishao	ChemMapper
1253	Q16698	DECR1	benzoyl paeoniflorin	Baishao	ChemMapper
1254	Q16798	ME3	benzoyl paeoniflorin	Baishao	ChemMapper
1255	P07327	ADH1A	benzoyl paeoniflorin	Baishao	ChemMapper
1256	P14550	AKR1A1	benzoyl paeoniflorin	Baishao	ChemMapper
1257	P54278	PMS2	benzoyl paeoniflorin	Baishao	ChemMapper
1258	P11766	ADH5	benzoyl paeoniflorin	Baishao	ChemMapper
1259	P09622	DLD	benzoyl paeoniflorin	Baishao	ChemMapper
1260	P23368	ME2	benzoyl paeoniflorin	Baishao	ChemMapper
1261	P51659	HSD17B4	benzoyl paeoniflorin	Baishao	ChemMapper
1262	P07195	LDHB	benzoyl paeoniflorin	Baishao	ChemMapper
1263	Q16836	HADH	benzoyl paeoniflorin	Baishao	ChemMapper
1264	Q96T66	NMNAT3	benzoyl paeoniflorin	Baishao	ChemMapper
1265	P30838	ALDH3A1	benzoyl paeoniflorin	Baishao	ChemMapper
1266	P00352	ALDH1A1	benzoyl paeoniflorin	Baishao	ChemMapper
1267	O14556	GAPDHS	benzoyl paeoniflorin	Baishao	ChemMapper
1268	P49189	ALDH9A1	benzoyl paeoniflorin	Baishao	ChemMapper
1269	P00326	ADH1C	benzoyl paeoniflorin	Baishao	ChemMapper
1270	O94788	ALDH1A2	benzoyl paeoniflorin	Baishao	ChemMapper
1271	P53004	BLVRA	benzoyl paeoniflorin	Baishao	ChemMapper
1272	P49448	GLUD2	benzoyl paeoniflorin	Baishao	ChemMapper
1273	P40394	ADH7	benzoyl paeoniflorin	Baishao	ChemMapper
1274	Q99714	HSD17B10	benzoyl paeoniflorin	Baishao	ChemMapper
1275	P00387	CYB5R3	benzoyl paeoniflorin	Baishao	ChemMapper
1276	P09417	QDPR	benzoyl paeoniflorin	Baishao	ChemMapper
1277	Q00796	SORD	benzoyl paeoniflorin	Baishao	ChemMapper
1278	P08319	ADH4	benzoyl paeoniflorin	Baishao	ChemMapper
1279	P20839	IMPDH1	benzoyl paeoniflorin	Baishao	ChemMapper
1280	Q04828	AKR1C1	benzoyl paeoniflorin	Baishao	ChemMapper
1281	P28845	HSD11B1	benzoyl paeoniflorin	Baishao	ChemMapper
1282	P16435	POR	benzoyl paeoniflorin	Baishao	ChemMapper
1283	P48163	ME1	benzoyl paeoniflorin	Baishao	ChemMapper
1284	Q14914	PTGR1	benzoyl paeoniflorin	Baishao	ChemMapper
1285	P15121	AKR1B1	benzoyl paeoniflorin	Baishao	ChemMapper
1286	P42330	AKR1C3	benzoyl paeoniflorin	Baishao	ChemMapper
1287	P52895	AKR1C2	benzoyl paeoniflorin	Baishao	ChemMapper
1288	P11586	MTHFD1	benzoyl paeoniflorin	Baishao	ChemMapper
1289	Q13423	NNT	benzoyl paeoniflorin	Baishao	ChemMapper
1290	Q92506	HSD17B8	benzoyl paeoniflorin	Baishao	ChemMapper
1291	Q12882	DPYD	benzoyl paeoniflorin	Baishao	ChemMapper
1292	Q9HBH1	PDF	benzoyl paeoniflorin	Baishao	ChemMapper
1293	P84077	ARF1	benzoyl paeoniflorin	Baishao	ChemMapper
1294	P61587	RND3	benzoyl paeoniflorin	Baishao	ChemMapper
1295	P13639	EEF2	benzoyl paeoniflorin	Baishao	ChemMapper
1296	Q8N142	ADSS1	benzoyl paeoniflorin	Baishao	ChemMapper
1297	P10114	RAP2A	benzoyl paeoniflorin	Baishao	ChemMapper
1298	P20339	RAB5A	benzoyl paeoniflorin	Baishao	ChemMapper
1299	P01112	HRAS	benzoyl paeoniflorin	Baishao	ChemMapper
1300	Q9NWZ5	UCKL1	benzoyl paeoniflorin	Baishao	ChemMapper
1301	Q9NTG7	SIRT3	benzoyl paeoniflorin	Baishao	ChemMapper
1302	P46976	GYG1	benzoyl paeoniflorin	Baishao	ChemMapper
1303	P31939	ATIC	benzoyl paeoniflorin	Baishao	ChemMapper
1304	P61927	RPL37	benzoyl paeoniflorin	Baishao	ChemMapper
1305	P62913	RPL11	benzoyl paeoniflorin	Baishao	ChemMapper
1306	P55769	SNU13	benzoyl paeoniflorin	Baishao	ChemMapper
1307	Q96L21	RPL10L	benzoyl paeoniflorin	Baishao	ChemMapper
1308	P40429	RPL13A	benzoyl paeoniflorin	Baishao	ChemMapper
1309	P62829	RPL23	benzoyl paeoniflorin	Baishao	ChemMapper
1310	P61313	RPL15	benzoyl paeoniflorin	Baishao	ChemMapper
1311	P84098	RPL19	benzoyl paeoniflorin	Baishao	ChemMapper
1312	P62750	RPL23A	benzoyl paeoniflorin	Baishao	ChemMapper
1313	P39023	RPL3	benzoyl paeoniflorin	Baishao	ChemMapper
1314	Q9UHA3	RSL24D1	benzoyl paeoniflorin	Baishao	ChemMapper
1315	Q9UNX3	RPL26L1	benzoyl paeoniflorin	Baishao	ChemMapper
1316	P02144	MB	benzoyl paeoniflorin	Baishao	ChemMapper
1317	Q9NPH2	ISYNA1	benzoyl paeoniflorin	Baishao	ChemMapper
1318	P23526	AHCY	benzoyl paeoniflorin	Baishao	ChemMapper
1319	P49366	DHPS	benzoyl paeoniflorin	Baishao	ChemMapper
1320	P52961	ART1	benzoyl paeoniflorin	Baishao	ChemMapper
1321	Q6PKH6	DHRS4L2	benzoyl paeoniflorin	Baishao	ChemMapper
1322	Q13363	CTBP1	benzoyl paeoniflorin	Baishao	ChemMapper
1323	P06842	STE2	benzoyl paeoniflorin	Baishao	PharmMapper
1324	P01868	Ighg1	benzoyl paeoniflorin	Baishao	PharmMapper
1325	P76129	dosP	benzoyl paeoniflorin	Baishao	PharmMapper
1326	P06704	CDC31	benzoyl paeoniflorin	Baishao	PharmMapper
1327	Q9NPI1	BRD7	benzoyl paeoniflorin	Baishao	PharmMapper
1328	Q9PNC0	argS	benzoyl paeoniflorin	Baishao	PharmMapper
1329	Q8VIK1	Snrnp25	benzoyl paeoniflorin	Baishao	PharmMapper
1330	P12943	hydA	benzoyl paeoniflorin	Baishao	PharmMapper
1331	P03362	gag-pro-pol	benzoyl paeoniflorin	Baishao	PharmMapper
1332	P62554	ccdB	benzoyl paeoniflorin	Baishao	PharmMapper
1333	P03004	dnaA	benzoyl paeoniflorin	Baishao	PharmMapper
1334	Q9H3U1	UNC45A	benzoyl paeoniflorin	Baishao	PharmMapper
1335	P06875	pac	benzoyl paeoniflorin	Baishao	PharmMapper
1336	P04584	gag-pol	benzoyl paeoniflorin	Baishao	PharmMapper
1337	P00581	5	benzoyl paeoniflorin	Baishao	PharmMapper
1338	Q6ITZ3	#N/A	benzoyl paeoniflorin	Baishao	PharmMapper
1339	Q54873	SP_0314	benzoyl paeoniflorin	Baishao	PharmMapper
1340	Q96LJ7	DHRS1	benzoyl paeoniflorin	Baishao	PharmMapper
1341	P03276	L2	benzoyl paeoniflorin	Baishao	PharmMapper
1342	Q975N2	pcn1	benzoyl paeoniflorin	Baishao	PharmMapper
1343	P07872	Acox1	benzoyl paeoniflorin	Baishao	PharmMapper
1344	P14735	IDE	benzoyl paeoniflorin	Baishao	PharmMapper
1345	Q58194	hmd	benzoyl paeoniflorin	Baishao	PharmMapper
1346	P75792	ybiV	benzoyl paeoniflorin	Baishao	PharmMapper
1347	P90551	GPD	benzoyl paeoniflorin	Baishao	PharmMapper
1348	Q81EW9	BC_1844	benzoyl paeoniflorin	Baishao	PharmMapper
1349	Q62141	Sin3b	benzoyl paeoniflorin	Baishao	PharmMapper
1350	Q5SLL6	pgi	benzoyl paeoniflorin	Baishao	PharmMapper
1351	P46669	RPA43	benzoyl paeoniflorin	Baishao	PharmMapper
1352	Q703G9	#N/A	benzoyl paeoniflorin	Baishao	PharmMapper
1353	P35658	NUP214	benzoyl paeoniflorin	Baishao	PharmMapper
1354	Q57622	MJ0158	benzoyl paeoniflorin	Baishao	PharmMapper
1355	P15116	Cdh2	benzoyl paeoniflorin	Baishao	PharmMapper
1356	Q93TN0	pcyA	benzoyl paeoniflorin	Baishao	PharmMapper
1357	P31697	fimC	benzoyl paeoniflorin	Baishao	PharmMapper
1358	Q72J35	upp	benzoyl paeoniflorin	Baishao	PharmMapper
1359	P83791	petB	benzoyl paeoniflorin	Baishao	PharmMapper
1360	P13744	#N/A	benzoyl paeoniflorin	Baishao	PharmMapper
1361	P19456	AHA2	benzoyl paeoniflorin	Baishao	PharmMapper
1362	P04179	SOD2	benzoyl paeoniflorin	Baishao	PharmMapper
1363	O80164	45	benzoyl paeoniflorin	Baishao	PharmMapper
1364	P09546	putA	benzoyl paeoniflorin	Baishao	PharmMapper
1365	P14448	FGA	benzoyl paeoniflorin	Baishao	PharmMapper
1366	Q92947	GCDH	benzoyl paeoniflorin	Baishao	PharmMapper
1367	O94258	los1	benzoyl paeoniflorin	Baishao	PharmMapper
1368	Q9VVI2	Edc3	benzoyl paeoniflorin	Baishao	PharmMapper
1369	P84233	#N/A	benzoyl paeoniflorin	Baishao	PharmMapper
1370	P04224	#N/A	benzoyl paeoniflorin	Baishao	PharmMapper
1371	Q8NFH8	REPS2	benzoyl paeoniflorin	Baishao	PharmMapper
1372	Q9X013	mtnA	benzoyl paeoniflorin	Baishao	PharmMapper
1373	Q51693	capD	benzoyl paeoniflorin	Baishao	PharmMapper
1374	Q87WS9	PSPTO_4464	benzoyl paeoniflorin	Baishao	PharmMapper
1375	A6QHR2	tyrS	benzoyl paeoniflorin	Baishao	PharmMapper
1376	Q9A6Q5	thiC	benzoyl paeoniflorin	Baishao	PharmMapper
1377	O87014	usg	benzoyl paeoniflorin	Baishao	PharmMapper
1378	Q58801	pyrI	benzoyl paeoniflorin	Baishao	PharmMapper
1379	P43358	MAGEA4	benzoyl paeoniflorin	Baishao	PharmMapper
1380	P58154	#N/A	benzoyl paeoniflorin	Baishao	PharmMapper
1381	Q9NUX5	POT1	benzoyl paeoniflorin	Baishao	PharmMapper
1382	Q81JJ9	guaC	benzoyl paeoniflorin	Baishao	PharmMapper
1383	O57774	dtdA	benzoyl paeoniflorin	Baishao	PharmMapper
1384	P40848	dhp1	benzoyl paeoniflorin	Baishao	PharmMapper
1385	P21836	Ache	benzoyl paeoniflorin	Baishao	PharmMapper
1386	Q11062	cyp130	benzoyl paeoniflorin	Baishao	PharmMapper
1387	P28078	H2-DMa	benzoyl paeoniflorin	Baishao	PharmMapper
1388	P94182	cyaB2	benzoyl paeoniflorin	Baishao	PharmMapper
1389	P0C0Y7	puhA	benzoyl paeoniflorin	Baishao	PharmMapper
1390	Q9BZI7	UPF3B	benzoyl paeoniflorin	Baishao	PharmMapper
1391	Q9VDE6	Sec15	benzoyl paeoniflorin	Baishao	PharmMapper
1392	P04253	#N/A	benzoyl paeoniflorin	Baishao	PharmMapper
1393	P50097	IMPDH	benzoyl paeoniflorin	Baishao	PharmMapper
1394	Q9RY51	ssb	benzoyl paeoniflorin	Baishao	PharmMapper
1395	Q980N4	cdc6-1	benzoyl paeoniflorin	Baishao	PharmMapper
1396	P03336	gag	benzoyl paeoniflorin	Baishao	PharmMapper
1397	O24456	RACK1A	benzoyl paeoniflorin	Baishao	PharmMapper
1398	P63456	kasB	benzoyl paeoniflorin	Baishao	PharmMapper
1399	P0A7B1	ppk	benzoyl paeoniflorin	Baishao	PharmMapper
1400	P40927	ME1	benzoyl paeoniflorin	Baishao	PharmMapper
1401	P53004	BLVRA	benzoyl paeoniflorin	Baishao	PharmMapper
1402	P27828	wecB	benzoyl paeoniflorin	Baishao	PharmMapper
1403	Q60634	Flot2	benzoyl paeoniflorin	Baishao	PharmMapper
1404	Q13873	BMPR2	benzoyl paeoniflorin	Baishao	PharmMapper
1405	O29633	srp54	benzoyl paeoniflorin	Baishao	PharmMapper
1406	Q9RP17	nspA	benzoyl paeoniflorin	Baishao	PharmMapper
1407	Q7P0E6	hisE	benzoyl paeoniflorin	Baishao	PharmMapper
1408	P07477	PRSS1	Lactiflorin	Baishao	ChemMapper
1409	P14416	DRD2	Lactiflorin	Baishao	ChemMapper
1410	P00734	F2	Lactiflorin	Baishao	ChemMapper
1411	P20248	CCNA2	Lactiflorin	Baishao	ChemMapper
1412	P08238	HSP90AB1	Lactiflorin	Baishao	ChemMapper
1413	P35348	ADRA1A	Lactiflorin	Baishao	ChemMapper
1414	P21728	DRD1	Lactiflorin	Baishao	ChemMapper
1415	P28223	HTR2A	Lactiflorin	Baishao	ChemMapper
1416	P30556	AGTR1	Lactiflorin	Baishao	ChemMapper
1417	P12821	ACE	Lactiflorin	Baishao	ChemMapper
1418	P08709	F7	Lactiflorin	Baishao	ChemMapper
1419	Q9UQF2	MAPK8IP1	Lactiflorin	Baishao	ChemMapper
1420	P00374	DHFR	Lactiflorin	Baishao	ChemMapper
1421	P17612	PRKACA	Lactiflorin	Baishao	ChemMapper
1422	P49354	FNTA	Lactiflorin	Baishao	ChemMapper
1423	Q12809	KCNH2	Lactiflorin	Baishao	ChemMapper
1424	P08908	HTR1A	Lactiflorin	Baishao	ChemMapper
1425	P08473	MME	Lactiflorin	Baishao	ChemMapper
1426	O76074	PDE5A	Lactiflorin	Baishao	ChemMapper
1427	Q15788	NCOA1	Lactiflorin	Baishao	ChemMapper
1428	Q07343	PDE4B	Lactiflorin	Baishao	ChemMapper
1429	P11388	TOP2A	Lactiflorin	Baishao	ChemMapper
1430	Q14524	SCN5A	Lactiflorin	Baishao	ChemMapper
1431	P07998	RNASE1	Lactiflorin	Baishao	ChemMapper
1432	P12931	SRC	Lactiflorin	Baishao	ChemMapper
1433	O95749	GGPS1	Lactiflorin	Baishao	ChemMapper
1434	P08588	ADRB1	Lactiflorin	Baishao	ChemMapper
1435	P28222	HTR1B	Lactiflorin	Baishao	ChemMapper
1436	P28335	HTR2C	Lactiflorin	Baishao	ChemMapper
1437	P08913	ADRA2A	Lactiflorin	Baishao	ChemMapper
1438	P35368	ADRA1B	Lactiflorin	Baishao	ChemMapper
1439	P08172	CHRM2	Lactiflorin	Baishao	ChemMapper
1440	Q13936	CACNA1C	Lactiflorin	Baishao	ChemMapper
1441	P35367	HRH1	Lactiflorin	Baishao	ChemMapper
1442	P43088	PTGFR	Lactiflorin	Baishao	ChemMapper
1443	P08246	ELANE	Lactiflorin	Baishao	ChemMapper
1444	P43115	PTGER3	Lactiflorin	Baishao	ChemMapper
1445	P23381	WARS	Lactiflorin	Baishao	ChemMapper
1446	Q99933	BAG1	Lactiflorin	Baishao	ChemMapper
1447	P19793	RXRA	Lactiflorin	Baishao	ChemMapper
1448	P34972	CNR2	Lactiflorin	Baishao	ChemMapper
1449	P30273	FCER1G	Lactiflorin	Baishao	ChemMapper
1450	P20839	IMPDH1	Lactiflorin	Baishao	ChemMapper
1451	P19835	CEL	Lactiflorin	Baishao	ChemMapper
1452	P18545	PDE6G	Lactiflorin	Baishao	ChemMapper
1453	P08514	ITGA2B	Lactiflorin	Baishao	ChemMapper
1454	Q96GD4	AURKB	Lactiflorin	Baishao	ChemMapper
1455	Q9UQM7	CAMK2A	Lactiflorin	Baishao	ChemMapper
1456	Q07869	PPARA	Lactiflorin	Baishao	ChemMapper
1457	P35372	OPRM1	Lactiflorin	Baishao	ChemMapper
1458	P48736	PIK3CG	Lactiflorin	Baishao	ChemMapper
1459	P38435	GGCX	Lactiflorin	Baishao	ChemMapper
1460	P27815	PDE4A	Lactiflorin	Baishao	ChemMapper
1461	Q03181	PPARD	Lactiflorin	Baishao	ChemMapper
1462	P25101	EDNRA	Lactiflorin	Baishao	ChemMapper
1463	P23219	PTGS1	Lactiflorin	Baishao	ChemMapper
1464	Q00534	CDK6	Lactiflorin	Baishao	ChemMapper
1465	P04818	TYMS	Lactiflorin	Baishao	ChemMapper
1466	P61925	PKIA	Lactiflorin	Baishao	ChemMapper
1467	P00533	EGFR	Lactiflorin	Baishao	ChemMapper
1468	P43119	PTGIR	Lactiflorin	Baishao	ChemMapper
1469	Q13627	DYRK1A	Lactiflorin	Baishao	ChemMapper
1470	P16152	CBR1	Lactiflorin	Baishao	ChemMapper
1471	P04150	NR3C1	Lactiflorin	Baishao	ChemMapper
1472	Q14914	PTGR1	Lactiflorin	Baishao	ChemMapper
1473	P04035	HMGCR	Lactiflorin	Baishao	ChemMapper
1474	Q12791	KCNMA1	Lactiflorin	Baishao	ChemMapper
1475	P03372	ESR1	Lactiflorin	Baishao	ChemMapper
1476	P07550	ADRB2	Lactiflorin	Baishao	ChemMapper
1477	P35462	DRD3	Lactiflorin	Baishao	ChemMapper
1478	P49356	FNTB	Lactiflorin	Baishao	ChemMapper
1479	P28221	HTR1D	Lactiflorin	Baishao	ChemMapper
1480	Q09428	ABCC8	Lactiflorin	Baishao	ChemMapper
1481	Q01668	CACNA1D	Lactiflorin	Baishao	ChemMapper
1482	P31751	AKT2	Lactiflorin	Baishao	ChemMapper
1483	P08263	GSTA1	Lactiflorin	Baishao	ChemMapper
1484	P09211	GSTP1	Lactiflorin	Baishao	ChemMapper
1485	Q9UKQ2	ADAM28	Lactiflorin	Baishao	ChemMapper
1486	P49841	GSK3B	Lactiflorin	Baishao	ChemMapper
1487	P28482	MAPK1	Lactiflorin	Baishao	ChemMapper
1488	P41595	HTR2B	Lactiflorin	Baishao	ChemMapper
1489	P34969	HTR7	Lactiflorin	Baishao	ChemMapper
1490	P21918	DRD5	Lactiflorin	Baishao	ChemMapper
1491	P08173	CHRM4	Lactiflorin	Baishao	ChemMapper
1492	P11229	CHRM1	Lactiflorin	Baishao	ChemMapper
1493	P08912	CHRM5	Lactiflorin	Baishao	ChemMapper
1494	P20309	CHRM3	Lactiflorin	Baishao	ChemMapper
1495	Q9Y6M4	CSNK1G3	Lactiflorin	Baishao	ChemMapper
1496	Q08289	CACNB2	Lactiflorin	Baishao	ChemMapper
1497	Q02641	CACNB1	Lactiflorin	Baishao	ChemMapper
1498	Q13698	CACNA1S	Lactiflorin	Baishao	ChemMapper
1499	O60840	CACNA1F	Lactiflorin	Baishao	ChemMapper
1500	O43497	CACNA1G	Lactiflorin	Baishao	ChemMapper
1501	Q14654	KCNJ11	Lactiflorin	Baishao	ChemMapper
1502	P67775	PPP2CA	Lactiflorin	Baishao	ChemMapper
1503	P14324	FDPS	Lactiflorin	Baishao	ChemMapper
1504	Q92696	RABGGTA	Lactiflorin	Baishao	ChemMapper
1505	P01116	KRAS	Lactiflorin	Baishao	ChemMapper
1506	P43116	PTGER2	Lactiflorin	Baishao	ChemMapper
1507	P34995	PTGER1	Lactiflorin	Baishao	ChemMapper
1508	O76083	PDE9A	Lactiflorin	Baishao	ChemMapper
1509	P41145	OPRK1	Lactiflorin	Baishao	ChemMapper
1510	P41143	OPRD1	Lactiflorin	Baishao	ChemMapper
1511	P05019	IGF1	Lactiflorin	Baishao	ChemMapper
1512	P35610	SOAT1	Lactiflorin	Baishao	ChemMapper
1513	Q9H2G2	SLK	Lactiflorin	Baishao	ChemMapper
1514	O14646	CHD1	Lactiflorin	Baishao	ChemMapper
1515	Q13557	CAMK2D	Lactiflorin	Baishao	ChemMapper
1516	Q9UHC9	NPC1L1	Lactiflorin	Baishao	ChemMapper
1517	Q08493	PDE4C	Lactiflorin	Baishao	ChemMapper
1518	P01834	IGKC	Lactiflorin	Baishao	ChemMapper
1519	Q9H244	P2RY12	Lactiflorin	Baishao	ChemMapper
1520	P27695	APEX1	Lactiflorin	Baishao	ChemMapper
1521	Q9BY41	HDAC8	Lactiflorin	Baishao	ChemMapper
1522	Q9NYK1	TLR7	Lactiflorin	Baishao	ChemMapper
1523	P47712	PLA2G4A	Lactiflorin	Baishao	ChemMapper
1524	O60733	PLA2G6	Lactiflorin	Baishao	ChemMapper
1525	P15692	VEGFA	Lactiflorin	Baishao	ChemMapper
1526	P28566	HTR1E	Lactiflorin	Baishao	ChemMapper
1527	P25100	ADRA1D	Lactiflorin	Baishao	ChemMapper
1528	P18089	ADRA2B	Lactiflorin	Baishao	ChemMapper
1529	P18825	ADRA2C	Lactiflorin	Baishao	ChemMapper
1530	P21917	DRD4	Lactiflorin	Baishao	ChemMapper
1531	P30939	HTR1F	Lactiflorin	Baishao	ChemMapper
1532	P62158	CALM1	Lactiflorin	Baishao	ChemMapper
1533	P31645	SLC6A4	Lactiflorin	Baishao	ChemMapper
1534	P54284	CACNB3	Lactiflorin	Baishao	ChemMapper
1535	O00305	CACNB4	Lactiflorin	Baishao	ChemMapper
1536	P54289	CACNA2D1	Lactiflorin	Baishao	ChemMapper
1537	Q14376	GALE	Lactiflorin	Baishao	ChemMapper
1538	Q04760	GLO1	Lactiflorin	Baishao	ChemMapper
1539	Q03013	GSTM4	Lactiflorin	Baishao	ChemMapper
1540	Q13362	PPP2R5C	Lactiflorin	Baishao	ChemMapper
1541	Q9P0X4	CACNA1I	Lactiflorin	Baishao	ChemMapper
1542	O95180	CACNA1H	Lactiflorin	Baishao	ChemMapper
1543	P09917	ALOX5	Lactiflorin	Baishao	ChemMapper
1544	P51512	MMP16	Lactiflorin	Baishao	ChemMapper
1545	P22894	MMP8	Lactiflorin	Baishao	ChemMapper
1546	P39900	MMP12	Lactiflorin	Baishao	ChemMapper
1547	P09210	GSTA2	Lactiflorin	Baishao	ChemMapper
1548	P01375	TNF	Lactiflorin	Baishao	ChemMapper
1549	P06213	INSR	Lactiflorin	Baishao	ChemMapper
1550	P07237	P4HB	Lactiflorin	Baishao	ChemMapper
1551	P48048	KCNJ1	Lactiflorin	Baishao	ChemMapper
1552	P17252	PRKCA	Lactiflorin	Baishao	ChemMapper
1553	Q9Y5Y9	SCN10A	Lactiflorin	Baishao	ChemMapper
1554	P16442	ABO	Lactiflorin	Baishao	ChemMapper
1555	P53609	PGGT1B	Lactiflorin	Baishao	ChemMapper
1556	P53611	RABGGTB	Lactiflorin	Baishao	ChemMapper
1557	Q03426	MVK	Lactiflorin	Baishao	ChemMapper
1558	P24941	CDK2	Lactiflorin	Baishao	ChemMapper
1559	O60706	ABCC9	Lactiflorin	Baishao	ChemMapper
1560	O95342	ABCB11	Lactiflorin	Baishao	ChemMapper
1561	O95477	ABCA1	Lactiflorin	Baishao	ChemMapper
1562	P11802	CDK4	Lactiflorin	Baishao	ChemMapper
1563	P27361	MAPK3	Lactiflorin	Baishao	ChemMapper
1564	P13569	CFTR	Lactiflorin	Baishao	ChemMapper
1565	Q16222	UAP1	Lactiflorin	Baishao	ChemMapper
1566	Q9UBQ6	EXTL2	Lactiflorin	Baishao	ChemMapper
1567	P11309	PIM1	Lactiflorin	Baishao	ChemMapper
1568	P16860	NPPB	Lactiflorin	Baishao	ChemMapper
1569	P17302	GJA1	Lactiflorin	Baishao	ChemMapper
1570	O95069	KCNK2	Lactiflorin	Baishao	ChemMapper
1571	O95298	NDUFC2	Lactiflorin	Baishao	ChemMapper
1572	P50406	HTR6	Lactiflorin	Baishao	ChemMapper
1573	P29466	CASP1	Lactiflorin	Baishao	ChemMapper
1574	P13639	EEF2	Lactiflorin	Baishao	ChemMapper
1575	P99999	CYCS	Lactiflorin	Baishao	ChemMapper
1576	P14780	MMP9	Lactiflorin	Baishao	ChemMapper
1577	Q13224	GRIN2B	Lactiflorin	Baishao	ChemMapper
1578	P01584	IL1B	Lactiflorin	Baishao	ChemMapper
1579	Q9NYX4	CALY	Lactiflorin	Baishao	ChemMapper
1580	O00555	CACNA1A	Lactiflorin	Baishao	ChemMapper
1581	P23975	SLC6A2	Lactiflorin	Baishao	ChemMapper
1582	Q01959	SLC6A3	Lactiflorin	Baishao	ChemMapper
1583	P63316	TNNC1	Lactiflorin	Baishao	ChemMapper
1584	P46098	HTR3A	Lactiflorin	Baishao	ChemMapper
1585	Q00975	CACNA1B	Lactiflorin	Baishao	ChemMapper
1586	P54750	PDE1A	Lactiflorin	Baishao	ChemMapper
1587	Q01064	PDE1B	Lactiflorin	Baishao	ChemMapper
1588	P04406	GAPDH	Lactiflorin	Baishao	ChemMapper
1589	P62136	PPP1CA	Lactiflorin	Baishao	ChemMapper
1590	Q9NXA8	SIRT5	Lactiflorin	Baishao	ChemMapper
1591	Q96T66	NMNAT3	Lactiflorin	Baishao	ChemMapper
1592	P30153	PPP2R1A	Lactiflorin	Baishao	ChemMapper
1593	Q9H252	KCNH6	Lactiflorin	Baishao	ChemMapper
1594	Q06432	CACNG1	Lactiflorin	Baishao	ChemMapper
1595	O00180	KCNK1	Lactiflorin	Baishao	ChemMapper
1596	Q9Y257	KCNK6	Lactiflorin	Baishao	ChemMapper
1597	P35869	AHR	Lactiflorin	Baishao	ChemMapper
1598	Q10588	BST1	Lactiflorin	Baishao	ChemMapper
1599	P17600	SYN1	Lactiflorin	Baishao	ChemMapper
1600	P16118	PFKFB1	Lactiflorin	Baishao	ChemMapper
1601	Q9NZD2	GLTP	Lactiflorin	Baishao	ChemMapper
1602	P06746	POLB	Lactiflorin	Baishao	ChemMapper
1603	O75469	NR1I2	Lactiflorin	Baishao	ChemMapper
1604	P23743	DGKA	Lactiflorin	Baishao	ChemMapper
1605	P62714	PPP2CB	Lactiflorin	Baishao	ChemMapper
1606	Q9UDX3	SEC14L4	Lactiflorin	Baishao	ChemMapper
1607	O76054	SEC14L2	Lactiflorin	Baishao	ChemMapper
1608	P05771	PRKCB	Lactiflorin	Baishao	ChemMapper
1609	P62508	ESRRG	Lactiflorin	Baishao	ChemMapper
1610	P15291	B4GALT1	Lactiflorin	Baishao	ChemMapper
1611	P84077	ARF1	Lactiflorin	Baishao	ChemMapper
1612	O00142	TK2	Lactiflorin	Baishao	ChemMapper
1613	P01112	HRAS	Lactiflorin	Baishao	ChemMapper
1614	Q8N142	ADSS1	Lactiflorin	Baishao	ChemMapper
1615	P10114	RAP2A	Lactiflorin	Baishao	ChemMapper
1616	P20339	RAB5A	Lactiflorin	Baishao	ChemMapper
1617	O75865	TRAPPC6A	Lactiflorin	Baishao	ChemMapper
1618	O43617	TRAPPC3	Lactiflorin	Baishao	ChemMapper
1619	Q86SZ2	TRAPPC6B	Lactiflorin	Baishao	ChemMapper
1620	Q8IUR0	TRAPPC5	Lactiflorin	Baishao	ChemMapper
1621	Q9Y296	TRAPPC4	Lactiflorin	Baishao	ChemMapper
1622	Q9Y5R8	TRAPPC1	Lactiflorin	Baishao	ChemMapper
1623	P04183	TK1	Lactiflorin	Baishao	ChemMapper
1624	P00367	GLUD1	Lactiflorin	Baishao	ChemMapper
1625	Q08188	TGM3	Lactiflorin	Baishao	ChemMapper
1626	P62330	ARF6	Lactiflorin	Baishao	ChemMapper
1627	Q9NTG7	SIRT3	Lactiflorin	Baishao	ChemMapper
1628	P48544	KCNJ5	Lactiflorin	Baishao	ChemMapper
1629	Q9BZX2	UCK2	Lactiflorin	Baishao	ChemMapper
1630	Q9HAN9	NMNAT1	Lactiflorin	Baishao	ChemMapper
1631	Q02127	DHODH	Lactiflorin	Baishao	ChemMapper
1632	P48651	PTDSS1	Lactiflorin	Baishao	ChemMapper
1633	Q8WTV0	SCARB1	Lactiflorin	Baishao	ChemMapper
1634	Q9NY59	SMPD3	Lactiflorin	Baishao	ChemMapper
1635	P00326	ADH1C	Lactiflorin	Baishao	ChemMapper
1636	Q16760	DGKD	Lactiflorin	Baishao	ChemMapper
1637	Q9BVG9	PTDSS2	Lactiflorin	Baishao	ChemMapper
1638	Q9NXE4	SMPD4	Lactiflorin	Baishao	ChemMapper
1639	Q9Y2Q0	ATP8A1	Lactiflorin	Baishao	ChemMapper
1640	P49619	DGKG	Lactiflorin	Baishao	ChemMapper
1641	P08183	ABCB1	Lactiflorin	Baishao	ChemMapper
1642	P10398	ARAF	Lactiflorin	Baishao	ChemMapper
1643	O43681	ASNA1	Lactiflorin	Baishao	ChemMapper
1644	P25098	GRK2	Lactiflorin	Baishao	ChemMapper
1645	P36896	ACVR1B	Lactiflorin	Baishao	ChemMapper
1646	P00519	ABL1	Lactiflorin	Baishao	ChemMapper
1647	Q9NUB1	ACSS1	Lactiflorin	Baishao	ChemMapper
1648	P42684	ABL2	Lactiflorin	Baishao	ChemMapper
1649	P08243	ASNS	Lactiflorin	Baishao	ChemMapper
1650	Q96Q40	CDK15	Lactiflorin	Baishao	ChemMapper
1651	Q9Y4W6	AFG3L2	Lactiflorin	Baishao	ChemMapper
1652	P35626	GRK3	Lactiflorin	Baishao	ChemMapper
1653	Q16671	AMHR2	Lactiflorin	Baishao	ChemMapper
1654	P45844	ABCG1	Lactiflorin	Baishao	ChemMapper
1655	Q13564	NAE1	Lactiflorin	Baishao	ChemMapper
1656	P31749	AKT1	Lactiflorin	Baishao	ChemMapper
1657	P00966	ASS1	Lactiflorin	Baishao	ChemMapper
1658	O14727	APAF1	Lactiflorin	Baishao	ChemMapper
1659	Q9UM73	ALK	Lactiflorin	Baishao	ChemMapper
1660	Q9NR19	ACSS2	Lactiflorin	Baishao	ChemMapper
1661	Q08828	ADCY1	Lactiflorin	Baishao	ChemMapper
1662	P33121	ACSL1	Lactiflorin	Baishao	ChemMapper
1663	Q07912	TNK2	Lactiflorin	Baishao	ChemMapper
1664	P00338	LDHA	Lactiflorin	Baishao	ChemMapper
1665	P37023	ACVRL1	Lactiflorin	Baishao	ChemMapper
1666	P12235	SLC25A4	Lactiflorin	Baishao	ChemMapper
1667	P49902	NT5C2	Lactiflorin	Baishao	ChemMapper
1668	Q04771	ACVR1	Lactiflorin	Baishao	ChemMapper
1669	Q92887	ABCC2	Lactiflorin	Baishao	ChemMapper
1670	O14983	ATP2A1	Lactiflorin	Baishao	ChemMapper
1671	O15530	PDPK1	Lactiflorin	Baishao	ChemMapper
1672	O00764	PDXK	Lactiflorin	Baishao	ChemMapper
1673	Q12756	KIF1A	Lactiflorin	Baishao	ChemMapper
1674	P23919	DTYMK	Lactiflorin	Baishao	ChemMapper
1675	Q02880	TOP2B	Lactiflorin	Baishao	ChemMapper
1676	P08069	IGF1R	Lactiflorin	Baishao	ChemMapper
1677	P68133	ACTA1	Lactiflorin	Baishao	ChemMapper
1678	P49368	CCT3	Lactiflorin	Baishao	ChemMapper
1679	P53779	MAPK10	Lactiflorin	Baishao	ChemMapper
1680	P19367	HK1	Lactiflorin	Baishao	ChemMapper
1681	P29323	EPHB2	Lactiflorin	Baishao	ChemMapper
1682	P51570	GALK1	Lactiflorin	Baishao	ChemMapper
1683	P68400	CSNK2A1	Lactiflorin	Baishao	ChemMapper
1684	Q96QT4	TRPM7	Lactiflorin	Baishao	ChemMapper
1685	P53778	MAPK12	Lactiflorin	Baishao	ChemMapper
1686	Q06609	RAD51	Lactiflorin	Baishao	ChemMapper
1687	P23677	ITPKA	Lactiflorin	Baishao	ChemMapper
1688	Q99661	KIF2C	Lactiflorin	Baishao	ChemMapper
1689	P78362	SRPK2	Lactiflorin	Baishao	ChemMapper
1690	Q16877	PFKFB4	Lactiflorin	Baishao	ChemMapper
1691	P06239	LCK	Lactiflorin	Baishao	ChemMapper
1692	P55072	VCP	Lactiflorin	Baishao	ChemMapper
1693	P53355	DAPK1	Lactiflorin	Baishao	ChemMapper
1694	P48637	GSS	Lactiflorin	Baishao	ChemMapper
1695	P29317	EPHA2	Lactiflorin	Baishao	ChemMapper
1696	P37231	PPARG	Lactiflorin	Baishao	ChemMapper
1697	O60488	ACSL4	Lactiflorin	Baishao	ChemMapper
1698	P05121	SERPINE1	Lactiflorin	Baishao	ChemMapper
1699	P46976	GYG1	Lactiflorin	Baishao	ChemMapper
1700	Q99808	SLC29A1	Lactiflorin	Baishao	ChemMapper
1701	P00156	MT-CYB	Lactiflorin	Baishao	ChemMapper
1702	Q9UDW1	UQCR10	Lactiflorin	Baishao	ChemMapper
1703	P54278	PMS2	Lactiflorin	Baishao	ChemMapper
1704	P08574	CYC1	Lactiflorin	Baishao	ChemMapper
1705	P31930	UQCRC1	Lactiflorin	Baishao	ChemMapper
1706	P22695	UQCRC2	Lactiflorin	Baishao	ChemMapper
1707	P07919	UQCRH	Lactiflorin	Baishao	ChemMapper
1708	O14949	UQCRQ	Lactiflorin	Baishao	ChemMapper
1709	P47985	UQCRFS1	Lactiflorin	Baishao	ChemMapper
1710	O14957	UQCR11	Lactiflorin	Baishao	ChemMapper
1711	P29475	NOS1	Lactiflorin	Baishao	ChemMapper
1712	Q9HBH1	PDF	Lactiflorin	Baishao	ChemMapper
1713	P61587	RND3	Lactiflorin	Baishao	ChemMapper
1714	Q96C86	DCPS	Lactiflorin	Baishao	ChemMapper
1715	Q16773	KYAT1	Lactiflorin	Baishao	ChemMapper
1716	P21549	AGXT	Lactiflorin	Baishao	ChemMapper
1717	Q9NWZ5	UCKL1	Lactiflorin	Baishao	ChemMapper
1718	P11926	ODC1	Lactiflorin	Baishao	ChemMapper
1719	P41091	EIF2S3	Lactiflorin	Baishao	ChemMapper
1720	P61586	RHOA	Lactiflorin	Baishao	ChemMapper
1721	P55769	SNU13	Lactiflorin	Baishao	ChemMapper
1722	P18085	ARF4	Lactiflorin	Baishao	ChemMapper
1723	P68104	EEF1A1	Lactiflorin	Baishao	ChemMapper
1724	P62491	RAB11A	Lactiflorin	Baishao	ChemMapper
1725	P21980	TGM2	Lactiflorin	Baishao	ChemMapper
1726	O60547	GMDS	Lactiflorin	Baishao	ChemMapper
1727	P11233	RALA	Lactiflorin	Baishao	ChemMapper
1728	Q96KC2	ARL5B	Lactiflorin	Baishao	ChemMapper
1729	Q15382	RHEB	Lactiflorin	Baishao	ChemMapper
1730	P60953	CDC42	Lactiflorin	Baishao	ChemMapper
1731	Q7Z2Z2	EFL1	Lactiflorin	Baishao	ChemMapper
1732	P40616	ARL1	Lactiflorin	Baishao	ChemMapper
1733	P62826	RAN	Lactiflorin	Baishao	ChemMapper
1734	P51149	RAB7A	Lactiflorin	Baishao	ChemMapper
1735	Q6NXR0	IRGC	Lactiflorin	Baishao	ChemMapper
1736	P15170	GSPT1	Lactiflorin	Baishao	ChemMapper
1737	P49411	TUFM	Lactiflorin	Baishao	ChemMapper
1738	Q92930	RAB8B	Lactiflorin	Baishao	ChemMapper
1739	P36405	ARL3	Lactiflorin	Baishao	ChemMapper
1740	P22392	NME2	Lactiflorin	Baishao	ChemMapper
1741	P63000	RAC1	Lactiflorin	Baishao	ChemMapper
1742	Q9Y6B6	SAR1B	Lactiflorin	Baishao	ChemMapper
1743	Q9Y689	ARL5A	Lactiflorin	Baishao	ChemMapper
1744	P63096	GNAI1	Lactiflorin	Baishao	ChemMapper
1745	P62913	RPL11	Lactiflorin	Baishao	ChemMapper
1746	P11488	GNAT1	Lactiflorin	Baishao	ChemMapper
1747	P51151	RAB9A	Lactiflorin	Baishao	ChemMapper
1748	P15531	NME1	Lactiflorin	Baishao	ChemMapper
1749	Q9UNX3	RPL26L1	Lactiflorin	Baishao	ChemMapper
1750	Q96L21	RPL10L	Lactiflorin	Baishao	ChemMapper
1751	P40429	RPL13A	Lactiflorin	Baishao	ChemMapper
1752	P62829	RPL23	Lactiflorin	Baishao	ChemMapper
1753	P61313	RPL15	Lactiflorin	Baishao	ChemMapper
1754	P84098	RPL19	Lactiflorin	Baishao	ChemMapper
1755	P62750	RPL23A	Lactiflorin	Baishao	ChemMapper
1756	P61927	RPL37	Lactiflorin	Baishao	ChemMapper
1757	P39023	RPL3	Lactiflorin	Baishao	ChemMapper
1758	Q9UHA3	RSL24D1	Lactiflorin	Baishao	ChemMapper
1759	O14717	TRDMT1	Lactiflorin	Baishao	ChemMapper
1760	Q8WTS6	SETD7	Lactiflorin	Baishao	ChemMapper
1761	P00403	MT-CO2	Lactiflorin	Baishao	ChemMapper
1762	Q86VU5	COMTD1	Lactiflorin	Baishao	ChemMapper
1763	P22830	FECH	Lactiflorin	Baishao	ChemMapper
1764	Q7KZA3	DKFZp686P18130	Lactiflorin	Baishao	ChemMapper
1765	P24311	COX7B	Lactiflorin	Baishao	ChemMapper
1766	P22061	PCMT1	Lactiflorin	Baishao	ChemMapper
1767	O60678	PRMT3	Lactiflorin	Baishao	ChemMapper
1768	Q99873	PRMT1	Lactiflorin	Baishao	ChemMapper
1769	Q9H2P9	DPH5	Lactiflorin	Baishao	ChemMapper
1770	P11086	PNMT	Lactiflorin	Baishao	ChemMapper
1771	P00414	MT-CO3	Lactiflorin	Baishao	ChemMapper
1772	P10606	COX5B	Lactiflorin	Baishao	ChemMapper
1773	P09669	COX6C	Lactiflorin	Baishao	ChemMapper
1774	P15954	COX7C	Lactiflorin	Baishao	ChemMapper
1775	P10176	COX8A	Lactiflorin	Baishao	ChemMapper
1776	Q02221	COX6A2	Lactiflorin	Baishao	ChemMapper
1777	P14854	COX6B1	Lactiflorin	Baishao	ChemMapper
1778	P24310	COX7A1	Lactiflorin	Baishao	ChemMapper
1779	P04054	PLA2G1B	Lactiflorin	Baishao	ChemMapper
1780	Q14749	GNMT	Lactiflorin	Baishao	ChemMapper
1781	Q14353	GAMT	Lactiflorin	Baishao	ChemMapper
1782	P50135	HNMT	Lactiflorin	Baishao	ChemMapper
1783	P51161	FABP6	Lactiflorin	Baishao	ChemMapper
1784	P23141	CES1	Lactiflorin	Baishao	ChemMapper
1785	P13073	COX4I1	Lactiflorin	Baishao	ChemMapper
1786	P00395	MT-CO1	Lactiflorin	Baishao	ChemMapper
1787	P00390	GSR	Lactiflorin	Baishao	ChemMapper
1788	Q9NPH2	ISYNA1	Lactiflorin	Baishao	ChemMapper
1789	Q99714	HSD17B10	Lactiflorin	Baishao	ChemMapper
1790	P05091	ALDH2	Lactiflorin	Baishao	ChemMapper
1791	P12268	IMPDH2	Lactiflorin	Baishao	ChemMapper
1792	P23526	AHCY	Lactiflorin	Baishao	ChemMapper
1793	P49366	DHPS	Lactiflorin	Baishao	ChemMapper
1794	P52961	ART1	Lactiflorin	Baishao	ChemMapper
1795	Q6PKH6	DHRS4L2	Lactiflorin	Baishao	ChemMapper
1796	Q16698	DECR1	Lactiflorin	Baishao	ChemMapper
1797	Q13363	CTBP1	Lactiflorin	Baishao	ChemMapper
1798	Q16798	ME3	Lactiflorin	Baishao	ChemMapper
1799	P40925	MDH1	Lactiflorin	Baishao	ChemMapper
1800	P07327	ADH1A	Lactiflorin	Baishao	ChemMapper
1801	O14556	GAPDHS	Lactiflorin	Baishao	ChemMapper
1802	P14550	AKR1A1	Lactiflorin	Baishao	ChemMapper
1803	O94788	ALDH1A2	Lactiflorin	Baishao	ChemMapper
1804	P11766	ADH5	Lactiflorin	Baishao	ChemMapper
1805	P09622	DLD	Lactiflorin	Baishao	ChemMapper
1806	P23368	ME2	Lactiflorin	Baishao	ChemMapper
1807	P51659	HSD17B4	Lactiflorin	Baishao	ChemMapper
1808	Q16836	HADH	Lactiflorin	Baishao	ChemMapper
1809	P30838	ALDH3A1	Lactiflorin	Baishao	ChemMapper
1810	P00352	ALDH1A1	Lactiflorin	Baishao	ChemMapper
1811	P07195	LDHB	Lactiflorin	Baishao	ChemMapper
1812	P49189	ALDH9A1	Lactiflorin	Baishao	ChemMapper
1813	P00325	ADH1B	Lactiflorin	Baishao	ChemMapper
1814	P53004	BLVRA	Lactiflorin	Baishao	ChemMapper
1815	P49448	GLUD2	Lactiflorin	Baishao	ChemMapper
1816	P40394	ADH7	Lactiflorin	Baishao	ChemMapper
1817	P00387	CYB5R3	Lactiflorin	Baishao	ChemMapper
1818	P09417	QDPR	Lactiflorin	Baishao	ChemMapper
1819	P14061	HSD17B1	Lactiflorin	Baishao	ChemMapper
1820	Q00796	SORD	Lactiflorin	Baishao	ChemMapper
1821	P08319	ADH4	Lactiflorin	Baishao	ChemMapper
1822	O00141	SGK1	Lactiflorin	Baishao	ChemMapper
1823	Q9NVS9	PNPO	Lactiflorin	Baishao	ChemMapper
1824	P16435	POR	Lactiflorin	Baishao	ChemMapper
1825	P30043	BLVRB	Lactiflorin	Baishao	ChemMapper
1826	Q969G6	RFK	Lactiflorin	Baishao	ChemMapper
1827	Q9UJM8	HAO1	Lactiflorin	Baishao	ChemMapper
1828	Q96CD2	PPCDC	Lactiflorin	Baishao	ChemMapper
1829	Q12882	DPYD	Lactiflorin	Baishao	ChemMapper
1830	O75676	RPS6KA4	Lactiflorin	Baishao	ChemMapper
1831	P00504	GOT1	Lactiflorin	Baishao	PharmMapper
1832	O58320	gyaR	Lactiflorin	Baishao	PharmMapper
1833	P34077	NIC96	Lactiflorin	Baishao	PharmMapper
1834	P34209	ydcF	Lactiflorin	Baishao	PharmMapper
1835	P08515	#N/A	Lactiflorin	Baishao	PharmMapper
1836	P17452	toxA	Lactiflorin	Baishao	PharmMapper
1837	Q9KL51	pgl	Lactiflorin	Baishao	PharmMapper
1838	Q5SLL6	pgi	Lactiflorin	Baishao	PharmMapper
1839	O28187	AF_2093	Lactiflorin	Baishao	PharmMapper
1840	Q9KAC3	miaA	Lactiflorin	Baishao	PharmMapper
1841	Q9NUX5	POT1	Lactiflorin	Baishao	PharmMapper
1842	O60344	ECE2	Lactiflorin	Baishao	PharmMapper
1843	Q9X1T2	TM_1596	Lactiflorin	Baishao	PharmMapper
1844	Q81JJ9	guaC	Lactiflorin	Baishao	PharmMapper
1845	Q8N335	GPD1L	Lactiflorin	Baishao	PharmMapper
1846	Q9UKU7	ACAD8	Lactiflorin	Baishao	PharmMapper
1847	Q9X2V5	rex	Lactiflorin	Baishao	PharmMapper
1848	P00466	nifD	Lactiflorin	Baishao	PharmMapper
1849	Q72J35	upp	Lactiflorin	Baishao	PharmMapper
1850	Q9Y4D1	DAAM1	Lactiflorin	Baishao	PharmMapper
1851	P13922	#N/A	Lactiflorin	Baishao	PharmMapper
1852	Q9KS51	VC_1409	Lactiflorin	Baishao	PharmMapper
1853	P04253	#N/A	Lactiflorin	Baishao	PharmMapper
1854	P42230	Stat5a	Lactiflorin	Baishao	PharmMapper
1855	Q93TN0	pcyA	Lactiflorin	Baishao	PharmMapper
1856	Q58097	mfnC	Lactiflorin	Baishao	PharmMapper
1857	Q60176	mdh	Lactiflorin	Baishao	PharmMapper
1858	P58154	#N/A	Lactiflorin	Baishao	PharmMapper
1859	P21836	Ache	Lactiflorin	Baishao	PharmMapper
1860	P14779	cyp102A1	Lactiflorin	Baishao	PharmMapper
1861	Q9YDI2	dphB	Lactiflorin	Baishao	PharmMapper
1862	P31373	CYS3	Lactiflorin	Baishao	PharmMapper
1863	O43390	HNRNPR	Lactiflorin	Baishao	PharmMapper
1864	P31335	ATIC	Lactiflorin	Baishao	PharmMapper
1865	P70348	Gcm1	Lactiflorin	Baishao	PharmMapper
1866	P00484	cat3	Lactiflorin	Baishao	PharmMapper
1867	Q9WYN2	tdk	Lactiflorin	Baishao	PharmMapper
1868	O87014	usg	Lactiflorin	Baishao	PharmMapper
1869	Q58801	pyrI	Lactiflorin	Baishao	PharmMapper
1870	P01901	H2-K1	Lactiflorin	Baishao	PharmMapper
1871	Q24973	#N/A	Lactiflorin	Baishao	PharmMapper
1872	P28012	CHI1	Lactiflorin	Baishao	PharmMapper
1873	Q96SI9	STRBP	Lactiflorin	Baishao	PharmMapper
1874	P19097	FAS2	Lactiflorin	Baishao	PharmMapper
1875	O75534	CSDE1	Lactiflorin	Baishao	PharmMapper
1876	P08001	ACR	Lactiflorin	Baishao	PharmMapper
1877	P44308	nadR	Lactiflorin	Baishao	PharmMapper
1878	O31527	yesX	Lactiflorin	Baishao	PharmMapper
1879	P00518	PHKG1	Lactiflorin	Baishao	PharmMapper
1880	Q52430	avrPph3	Lactiflorin	Baishao	PharmMapper
1881	Q9XBQ8	kamA	Lactiflorin	Baishao	PharmMapper
1882	P43214	PHLPII	Lactiflorin	Baishao	PharmMapper
1883	P07872	Acox1	Lactiflorin	Baishao	PharmMapper
1884	Q08220	GSH2	Lactiflorin	Baishao	PharmMapper
1885	Q92576	PHF3	Lactiflorin	Baishao	PharmMapper
1886	P84284	ndkA	Lactiflorin	Baishao	PharmMapper
1887	P94421	yclQ	Lactiflorin	Baishao	PharmMapper
1888	P22073	bglA	Lactiflorin	Baishao	PharmMapper
1889	Q9L7R9	yihT	Lactiflorin	Baishao	PharmMapper
1890	P14295	#N/A	Lactiflorin	Baishao	PharmMapper
1891	Q10344	p23fy	Lactiflorin	Baishao	PharmMapper
1892	Q08602	Rabggta	Lactiflorin	Baishao	PharmMapper
1893	P00950	GPM1	Lactiflorin	Baishao	PharmMapper
1894	P16497	kinA	Lactiflorin	Baishao	PharmMapper
1895	P0C6G6	PMP2	Lactiflorin	Baishao	PharmMapper
1896	O88093	hbp	Lactiflorin	Baishao	PharmMapper
1897	O31743	rbgA	Lactiflorin	Baishao	PharmMapper
1898	P60911	hisS	Lactiflorin	Baishao	PharmMapper
1899	P68135	ACTA1	Lactiflorin	Baishao	PharmMapper
1900	P46327	yxbC	Lactiflorin	Baishao	PharmMapper
1901	Q96T58	SPEN	Lactiflorin	Baishao	PharmMapper
1902	Q8WNV7	DHRS4	Lactiflorin	Baishao	PharmMapper
1903	P07774	catM	Lactiflorin	Baishao	PharmMapper
1904	P24385	CCND1	Lactiflorin	Baishao	PharmMapper
1905	P05020	pyrC	Lactiflorin	Baishao	PharmMapper
1906	P60763	RAC3	Lactiflorin	Baishao	PharmMapper
1907	O66937	malQ	Lactiflorin	Baishao	PharmMapper
1908	P12293	moxF	Lactiflorin	Baishao	PharmMapper
1909	Q58292	MJ0882	Lactiflorin	Baishao	PharmMapper
1910	P17585	aadK	Lactiflorin	Baishao	PharmMapper
1911	P02674	#N/A	Lactiflorin	Baishao	PharmMapper
1912	P77872	katA	Lactiflorin	Baishao	PharmMapper
1913	P62140	PPP1CB	Lactiflorin	Baishao	PharmMapper
1914	Q9A6Q5	thiC	Lactiflorin	Baishao	PharmMapper
1915	P08773	42	Lactiflorin	Baishao	PharmMapper
1916	Q08225	YOL057W	Lactiflorin	Baishao	PharmMapper
1917	Q16222	UAP1	Lactiflorin	Baishao	PharmMapper
1918	P20248	CCNA2	Mairin	Baishao	ChemMapper
1919	P11229	CHRM1	Mairin	Baishao	ChemMapper
1920	P07477	PRSS1	Mairin	Baishao	ChemMapper
1921	P08588	ADRB1	Mairin	Baishao	ChemMapper
1922	P08172	CHRM2	Mairin	Baishao	ChemMapper
1923	P20309	CHRM3	Mairin	Baishao	ChemMapper
1924	P24941	CDK2	Mairin	Baishao	ChemMapper
1925	P08238	HSP90AB1	Mairin	Baishao	ChemMapper
1926	P07550	ADRB2	Mairin	Baishao	ChemMapper
1927	P14416	DRD2	Mairin	Baishao	ChemMapper
1928	P35372	OPRM1	Mairin	Baishao	ChemMapper
1929	P03372	ESR1	Mairin	Baishao	ChemMapper
1930	P35348	ADRA1A	Mairin	Baishao	ChemMapper
1931	P48736	PIK3CG	Mairin	Baishao	ChemMapper
1932	P41143	OPRD1	Mairin	Baishao	ChemMapper
1933	Q14524	SCN5A	Mairin	Baishao	ChemMapper
1934	P08235	NR3C2	Mairin	Baishao	ChemMapper
1935	P08173	CHRM4	Mairin	Baishao	ChemMapper
1936	P21728	DRD1	Mairin	Baishao	ChemMapper
1937	P27815	PDE4A	Mairin	Baishao	ChemMapper
1938	P62158	CALM1	Mairin	Baishao	ChemMapper
1939	P04150	NR3C1	Mairin	Baishao	ChemMapper
1940	P04035	HMGCR	Mairin	Baishao	ChemMapper
1941	Q09428	ABCC8	Mairin	Baishao	ChemMapper
1942	P28222	HTR1B	Mairin	Baishao	ChemMapper
1943	P08908	HTR1A	Mairin	Baishao	ChemMapper
1944	P28223	HTR2A	Mairin	Baishao	ChemMapper
1945	P08913	ADRA2A	Mairin	Baishao	ChemMapper
1946	P07998	RNASE1	Mairin	Baishao	ChemMapper
1947	P35462	DRD3	Mairin	Baishao	ChemMapper
1948	P49354	FNTA	Mairin	Baishao	ChemMapper
1949	P49356	FNTB	Mairin	Baishao	ChemMapper
1950	O95749	GGPS1	Mairin	Baishao	ChemMapper
1951	P20839	IMPDH1	Mairin	Baishao	ChemMapper
1952	P07858	CTSB	Mairin	Baishao	ChemMapper
1953	P06401	PGR	Mairin	Baishao	ChemMapper
1954	Q14914	PTGR1	Mairin	Baishao	ChemMapper
1955	Q08499	PDE4D	Mairin	Baishao	ChemMapper
1956	P12821	ACE	Mairin	Baishao	ChemMapper
1957	P31645	SLC6A4	Mairin	Baishao	ChemMapper
1958	P23975	SLC6A2	Mairin	Baishao	ChemMapper
1959	P03956	MMP1	Mairin	Baishao	ChemMapper
1960	P43116	PTGER2	Mairin	Baishao	ChemMapper
1961	P08263	GSTA1	Mairin	Baishao	ChemMapper
1962	P30273	FCER1G	Mairin	Baishao	ChemMapper
1963	P09488	GSTM1	Mairin	Baishao	ChemMapper
1964	P29474	NOS3	Mairin	Baishao	ChemMapper
1965	P30556	AGTR1	Mairin	Baishao	ChemMapper
1966	P08246	ELANE	Mairin	Baishao	ChemMapper
1967	P09960	LTA4H	Mairin	Baishao	ChemMapper
1968	P21554	CNR1	Mairin	Baishao	ChemMapper
1969	Q59FW3	#N/A	Mairin	Baishao	ChemMapper
1970	P04293	UL30	Mairin	Baishao	ChemMapper
1971	Q99933	BAG1	Mairin	Baishao	ChemMapper
1972	Q07343	PDE4B	Mairin	Baishao	ChemMapper
1973	P00374	DHFR	Mairin	Baishao	ChemMapper
1974	O14649	KCNK3	Mairin	Baishao	ChemMapper
1975	P21731	TBXA2R	Mairin	Baishao	ChemMapper
1976	O60911	CTSV	Mairin	Baishao	ChemMapper
1977	P43088	PTGFR	Mairin	Baishao	ChemMapper
1978	Q01959	SLC6A3	Mairin	Baishao	ChemMapper
1979	P00734	F2	Mairin	Baishao	ChemMapper
1980	P10828	THRB	Mairin	Baishao	ChemMapper
1981	Q9HCP0	CSNK1G1	Mairin	Baishao	ChemMapper
1982	Q15822	CHRNA2	Mairin	Baishao	ChemMapper
1983	P49137	MAPKAPK2	Mairin	Baishao	ChemMapper
1984	P25101	EDNRA	Mairin	Baishao	ChemMapper
1985	Q8NER1	TRPV1	Mairin	Baishao	ChemMapper
1986	P48147	PREP	Mairin	Baishao	ChemMapper
1987	P37231	PPARG	Mairin	Baishao	ChemMapper
1988	P10827	THRA	Mairin	Baishao	ChemMapper
1989	Q00534	CDK6	Mairin	Baishao	ChemMapper
1990	P19835	CEL	Mairin	Baishao	ChemMapper
1991	Q13936	CACNA1C	Mairin	Baishao	ChemMapper
1992	Q08289	CACNB2	Mairin	Baishao	ChemMapper
1993	Q01668	CACNA1D	Mairin	Baishao	ChemMapper
1994	Q9Y5Y9	SCN10A	Mairin	Baishao	ChemMapper
1995	P00915	CA1	Mairin	Baishao	ChemMapper
1996	P00918	CA2	Mairin	Baishao	ChemMapper
1997	P21917	DRD4	Mairin	Baishao	ChemMapper
1998	P17612	PRKACA	Mairin	Baishao	ChemMapper
1999	Q9UKQ2	ADAM28	Mairin	Baishao	ChemMapper
[truncated: 17,385 more rows]
