# Supplementary material for: Uncovering the protective mechanism of Taohong Siwu decoction against diabetic retinopathy via HIF-1 signaling pathway based on network analysis and experimental validation
Source: BMC Complement Med Ther. 2020 Oct 6;20:298. doi: 10.1186/s12906-020-03086-0 (PMC7542117; doi:10.1186/s12906-020-03086-0)
Supplement: Supplementary file 1 — Additional file 1: Table S1. Sixty one active ingredients found in Taohong Siwu decoction (THSWD) after overlapped ingredients were subtracted. The active ingredients were obtained from Traditional Chinese Medicine Systems Pharmacology (TCMSP) database (http://lsp.nwu.edu.cn/tcmsp.php) according to meeting the criteria of oral bioavailability (OB ≥ 30%) and drug-likeness (DL ≥ 0.18). Table S2. Two thousand three hundred forty targets of active ingredients of THSWD. The targets were identified using ChemMapper database (http://lilab.ecust.edu.cn/chemmapper/) according to the criteria of 3D structure similarity above 0.85 and prediction score above 0 and PharmMapper (http://lilab.ecust.edu.cn/pharmmapper/index.php) databases according to the target pharmacophore approach. Table S3. Two hundred sixty three diabetic retinopathy (DR)-associated genes. DR-associated genes were searched from DisGeNET database (http://www.disgenet.org/web/DisGeNET/menu/home), DrugBank database (https://www.drugbank.ca/), and Therapeutic Target Database (TTD) (https://db.idrblab.org/ttd/). Table S4. Characterization of chemical constituents of THSWD by UPLC–ESI-Q-TOF/MS. [file 12906_2020_3086_MOESM1_ESM.zip › Supplementary Table 3R5.xlsx]

## Sheet: Sheet1
No.	UniProt ID	Gene Synmbol	Gene Name	Source
1	P05362	ICAM1	intercellular adhesion molecule 1	DisGeNET
2	P01019	AGT	angiotensinogen	DisGeNET
3	P42574	CASP3	caspase 3	DisGeNET
4	P07996	THBS1	thrombospondin 1	DisGeNET
5	P15692	VEGFA	vascular endothelial growth factor A	DisGeNET
6	P02741	CRP	C-reactive protein	DisGeNET
7	P30556	AGTR1	angiotensin II receptor type 1	DisGeNET
8	P27169	PON1	paraoxonase 1	DisGeNET
9	Q96EB6	SIRT1	sirtuin 1	DisGeNET
10	P00441	SOD1	superoxide dismutase 1	DisGeNET
11	P29474	NOS3	nitric oxide synthase 3	DisGeNET
12	Q05329	GAD2	glutamate decarboxylase 2	DisGeNET
13	P36955	SERPINF1	serpin family F member 1	DisGeNET
14	P15121	AKR1B1	aldo-keto reductase family 1 member B	DisGeNET
15	Q15109	AGER	advanced glycosylation end-product specific receptor	DisGeNET
16	P13500	CCL2	C-C motif chemokine ligand 2	DisGeNET
17	P05305	EDN1	endothelin 1	DisGeNET
18	O15123	ANGPT2	angiopoietin 2	DisGeNET
19	P49763	PGF	placental growth factor	DisGeNET
20	Q16665	HIF1A	hypoxia inducible factor 1 subunit alpha	DisGeNET
21	Q16236	NFE2L2	nuclear factor, erythroid 2 like 2	DisGeNET
22	Q9UBK2	PPARGC1A	PPARG coactivator 1 alpha	DisGeNET
23	P09038	FGF2	fibroblast growth factor 2	DisGeNET
24	P17948	FLT1	fms related tyrosine kinase 1	DisGeNET
25	P01011	SERPINA3	serpin family A member 3	DisGeNET
26	P29279	CTGF	connective tissue growth factor	DisGeNET
27	P13987	CD59	CD59 molecule (CD59 blood group)	DisGeNET
28	P04004	VTN	vitronectin	DisGeNET
29	P17342	NPR3	natriuretic peptide receptor 3	DisGeNET
30	P08069	IGF1R	insulin like growth factor 1 receptor	DisGeNET
31	P29475	NOS1	nitric oxide synthase 1	DisGeNET
32	O60341	KDM1A	lysine demethylase 1A	DisGeNET
33	Q09472	EP300	E1A binding protein p300	DisGeNET
34	P78508	KCNJ10	potassium voltage-gated channel subfamily J member 10	DisGeNET
35	P13612	ITGA4	integrin subunit alpha 4	DisGeNET
36	P04066	FUCA1	alpha-L-fucosidase 1	DisGeNET
37	P01112	HRAS	HRas proto-oncogene, GTPase	DisGeNET
38	Q16625	OCLN	occludin	DisGeNET
39	P04406	GAPDH	glyceraldehyde-3-phosphate dehydrogenase	DisGeNET
40	P13498	CYBA	cytochrome b-245 alpha chain	DisGeNET
41	P23560	BDNF	brain derived neurotrophic factor	DisGeNET
42	P30411	BDKRB2	bradykinin receptor B2	DisGeNET
43	Q14145	KEAP1	kelch like ECH associated protein 1	DisGeNET
44	P46663	BDKRB1	bradykinin receptor B1	DisGeNET
45	O95140	MFN2	mitofusin 2	DisGeNET
46	P04040	CAT	catalase	DisGeNET
47	P55087	AQP4	aquaporin 4	DisGeNET
48	P61970	NUTF2	nuclear transport factor 2	DisGeNET
49	O95832	CLDN1	claudin 1	DisGeNET
50	Q6UX71	PLXDC2	plexin domain containing 2	DisGeNET
51	Q7Z5H3	ARHGAP22	Rho GTPase activating protein 22	DisGeNET
52	Q8IZP7	HS6ST3	heparan sulfate 6-O-sulfotransferase 3	DisGeNET
53	Q5VVJ2	MYSM1	Myb like, SWIRM and MPN domains 1	DisGeNET
54	P01375	TNF	tumor necrosis factor	DisGeNET
55	P15374	UCHL3	ubiquitin C-terminal hydrolase L3	DisGeNET
56	Q8WWI1	LMO7	LIM domain 7	DisGeNET
57	Q9NWB1	RBFOX1	RNA binding fox-1 homolog 1	DisGeNET
58	Q8IV33	KIAA0825	KIAA0825	DisGeNET
59	O60343	TBC1D4	TBC1 domain family member 4	DisGeNET
60	Q9BX66	SORBS1	sorbin and SH3 domain containing 1	DisGeNET
61	P05121	SERPINE1	serpin family E member 1	DisGeNET
62	P37231	PPARG	peroxisome proliferator activated receptor gamma	DisGeNET
63	P12821	ACE	angiotensin I converting enzyme	DisGeNET
64	P01588	EPO	erythropoietin	DisGeNET
65	P05019	IGF1	insulin like growth factor 1	DisGeNET
66	P02768	ALB	albumin	DisGeNET
67	P04179	SOD2	superoxide dismutase 2	DisGeNET
68	P42898	MTHFR	methylenetetrahydrofolate reductase	DisGeNET
69	O00206	TLR4	toll like receptor 4	DisGeNET
70	Q9NQB0	TCF7L2	transcription factor 7 like 2	DisGeNET
71	P00738	HP	haptoglobin	DisGeNET
72	P08100	RHO	rhodopsin	DisGeNET
73	Q9UQ07	MOK	MOK protein kinase	DisGeNET
74	P55851	UCP2	uncoupling protein 2	DisGeNET
75	P11473	VDR	vitamin D receptor	DisGeNET
76	P14780	MMP9	matrix metallopeptidase 9	DisGeNET
77	P16050	ALOX15	arachidonate 15-lipoxygenase	DisGeNET
78	P02751	FN1	fibronectin 1	DisGeNET
79	P49767	VEGFC	vascular endothelial growth factor C	DisGeNET
80	P51606	RENBP	renin binding protein	DisGeNET
81	P20132	SDS	serine dehydratase	DisGeNET
82	P17301	ITGA2	integrin subunit alpha 2	DisGeNET
83	O00233	PSMD9	proteasome 26S subunit, non-ATPase 9	DisGeNET
84	P00747	PLG	plasminogen	DisGeNET
85	P05120	SERPINB2	serpin family B member 2	DisGeNET
86	Q16698	DECR1	2,4-dienoyl-CoA reductase 1	DisGeNET
87	Q9UL12	SARDH	sarcosine dehydrogenase	DisGeNET
88	Q9H3M7	TXNIP	thioredoxin interacting protein	DisGeNET
89	P21554	CNR1	cannabinoid receptor 1	DisGeNET
90	P25874	UCP1	uncoupling protein 1	DisGeNET
91	O14686	KMT2D	lysine methyltransferase 2D	DisGeNET
92	O14786	NRP1	neuropilin 1	DisGeNET
93	Q15848	ADIPOQ	adiponectin, C1Q and collagen domain containing	DisGeNET
94	P61278	SST	somatostatin	DisGeNET
95	Q00796	SORD	sorbitol dehydrogenase	DisGeNET
96	Q9Y5X9	LIPG	lipase G, endothelial type	DisGeNET
97	P14550	AKR1A1	aldo-keto reductase family 1 member A1	DisGeNET
98	P52757	CHN2	chimerin 2	DisGeNET
99	P17405	SMPD1	sphingomyelin phosphodiesterase 1	DisGeNET
100	P11166	SLC2A1	solute carrier family 2 member 1	DisGeNET
101	P16109	SELP	selectin P	DisGeNET
102	P21912	SDHB	succinate dehydrogenase complex iron sulfur subunit B	DisGeNET
103	P35354	PTGS2	prostaglandin-endoperoxide synthase 2	DisGeNET
104	P55789	GFER	growth factor, augmenter of liver regeneration	DisGeNET
105	Q06546	GABPA	GA binding protein transcription factor subunit alpha	DisGeNET
106	O75581	LRP6	LDL receptor related protein 6	DisGeNET
107	P01308	INS	insulin	DisGeNET
108	P05231	IL6	interleukin 6	DisGeNET
109	P28906	CD34	CD34 molecule	DisGeNET
110	P35968	KDR	kinase insert domain receptor	DisGeNET
111	P01374	LTA	lymphotoxin alpha	DisGeNET
112	Q9Y251	HPSE	heparanase	DisGeNET
113	P07355	ANXA2	annexin A2	DisGeNET
114	P01286	GHRH	growth hormone releasing hormone	DisGeNET
115	Q04760	GLO1	glyoxalase I	DisGeNET
116	Q9NNW7	TXNRD2	thioredoxin reductase 2	DisGeNET
117	Q9HC96	CAPN10	calpain 10	DisGeNET
118	Q9UPN6	SCAF8	SR-related CTD associated factor 8	DisGeNET
119	Q13201	MMRN1	multimerin 1	DisGeNET
120	Q15389	ANGPT1	angiopoietin 1	DisGeNET
121	Q99757	TXN2	thioredoxin 2	DisGeNET
122	Q9UKI9	POU2F3	POU class 2 homeobox 3	DisGeNET
123	Q9BZZ5	API5	apoptosis inhibitor 5	DisGeNET
124	P02647	APOA1	apolipoprotein A1	DisGeNET
125	O60909	B4GALT2	beta-1,4-galactosyltransferase 2	DisGeNET
126	Q9UBX1	CTSF	cathepsin F	DisGeNET
127	P30711	GSTT1	glutathione S-transferase theta 1	DisGeNET
128	O15055	PER2	period circadian regulator 2	DisGeNET
129	P05155	SERPING1	serpin family G member 1	DisGeNET
130	P09488	GSTM1	glutathione S-transferase mu 1	DisGeNET
131	P15104	GLUL	glutamate-ammonia ligase	DisGeNET
132	P12644	BMP4	bone morphogenetic protein 4	DisGeNET
133	P00751	CFB	complement factor B	DisGeNET
134	Q13315	ATM	ATM serine/threonine kinase	DisGeNET
135	O95150	TNFSF15	TNF superfamily member 15	DisGeNET
136	O75787	ATP6AP2	ATPase H+ transporting accessory protein 2	DisGeNET
137	P02649	APOE	apolipoprotein E	DisGeNET
138	P43220	GLP1R	glucagon like peptide 1 receptor	DisGeNET
139	Q14563	SEMA3A	semaphorin 3A	DisGeNET
140	Q86X55	CARM1	coactivator associated arginine methyltransferase 1	DisGeNET
141	O75628	REM1	RRAD and GEM like GTPase 1	DisGeNET
142	P78504	JAG1	jagged 1	DisGeNET
143	P13945	ADRB3	adrenoceptor beta 3	DisGeNET
144	Q8TDS4	HCAR2	hydroxycarboxylic acid receptor 2	DisGeNET
145	Q6EEV6	SUMO4	small ubiquitin-like modifier 4	DisGeNET
146	P39905	GDNF	glial cell derived neurotrophic factor	DisGeNET
147	P22392	NME1-NME2	NME1-NME2 readthrough	DisGeNET
148	P78363	ABCA4	ATP binding cassette subfamily A member 4	DisGeNET
149	A2A2Y4	FRMD3	FERM domain containing 3	DisGeNET
150	P60602	ROMO1	reactive oxygen species modulator 1	DisGeNET
151	Q86YN6	PPARGC1B	PPARG coactivator 1 beta	DisGeNET
152	Q9HCN6	GP6	glycoprotein VI platelet	DisGeNET
153	Q9H3G5	CPVL	carboxypeptidase, vitellogenic like	DisGeNET
154	P17707	AMD1	adenosylmethionine decarboxylase 1	DisGeNET
155	P01241	GH1	growth hormone 1	DisGeNET
156	Q96AD5	PNPLA2	patatin like phospholipase domain containing 2	DisGeNET
157	Q8IUK5	PLXDC1	plexin domain containing 1	DisGeNET
158	Q9H2E6	SEMA6A	semaphorin 6A	DisGeNET
159	P19440	GGT1	gamma-glutamyltransferase 1	DisGeNET
160	Q9H5I1	SUV39H2	suppressor of variegation 3-9 homolog 2	DisGeNET
161	Q5KU26	COLEC12	collectin subfamily member 12	DisGeNET
162	P05091	ALDH2	aldehyde dehydrogenase 2 family member	DisGeNET
163	Q8ND25	ZNRF1	zinc and ring finger 1	DisGeNET
164	Q5T7V8	GORAB	golgin, RAB6 interacting	DisGeNET
165	Q7Z6L0	PRRT2	proline rich transmembrane protein 2	DisGeNET
166	O60218	AKR1B10	aldo-keto reductase family 1 member B10	DisGeNET
167	P35475	IDUA	iduronidase, alpha-L-	DisGeNET
168	Q07869	PPARA	peroxisome proliferator activated receptor alpha	DisGeNET
169	P02545	LMNA	lamin A/C	DisGeNET
170	P27361	MAPK3	mitogen-activated protein kinase 3	DisGeNET
171	P09382	LGALS1	galectin 1	DisGeNET
172	P18031	PTPN1	protein tyrosine phosphatase, non-receptor type 1	DisGeNET
173	P07992	ERCC1	ERCC excision repair 1, endonuclease non-catalytic subunit	DisGeNET
174	P04049	RAF1	Raf-1 proto-oncogene, serine/threonine kinase	DisGeNET
175	P10745	RBP3	retinol binding protein 3	DisGeNET
176	P02753	RBP4	retinol binding protein 4	DisGeNET
177	P00797	REN	renin	DisGeNET
178	Q92889	ERCC4	ERCC excision repair 4, endonuclease catalytic subunit	DisGeNET
179	P12724	RNASE3	ribonuclease A family member 3	DisGeNET
180	Q16518	RPE65	RPE65, retinoid isomerohydrolase	DisGeNET
181	P39019	RPS19	ribosomal protein S19	DisGeNET
182	P49747	COMP	cartilage oligomeric matrix protein	DisGeNET
183	P17813	ENG	endoglin	DisGeNET
184	O00230	CORT	cortistatin	DisGeNET
185	P09238	MMP10	matrix metallopeptidase 10	DisGeNET
186	P00403	COX2	cytochrome c oxidase subunit II	DisGeNET
187	P08254	MMP3	matrix metallopeptidase 3	DisGeNET
188	P08253	MMP2	matrix metallopeptidase 2	DisGeNET
189	P19838	NFKB1	nuclear factor kappa B subunit 1	DisGeNET
190	P14543	NID1	nidogen 1	DisGeNET
191	P08473	MME	membrane metalloendopeptidase	DisGeNET
192	P35228	NOS2	nitric oxide synthase 2	DisGeNET
193	P11226	MBL2	mannose binding lectin 2	DisGeNET
194	P33261	CYP2C19	cytochrome P450 family 2 subfamily C member 19	DisGeNET
195	P28300	LOX	lysyl oxidase	DisGeNET
196	P16284	PECAM1	platelet and endothelial cell adhesion molecule 1	DisGeNET
197	P07339	CTSD	cathepsin D	DisGeNET
198	O15537	RS1	retinoschisin 1	DisGeNET
199	P02778	CXCL10	C-X-C motif chemokine ligand 10	DisGeNET
200	P11487	FGF3	fibroblast growth factor 3	DisGeNET
201	O76062	TM7SF2	transmembrane 7 superfamily member 2	DisGeNET
202	P25942	CD40	CD40 molecule	DisGeNET
203	P16671	CD36	CD36 molecule	DisGeNET
204	P01891;P01892;P04439;P05534;P10314;P10316;P13746;P16188;P16189;P16190;P18462;P30443;P30447;P30450;P30453;P30455;P30456;P30457;P30459;P30512;Q09160	HLA-A	major histocompatibility complex, class I, A	DisGeNET
205	P35916	FLT4	fms related tyrosine kinase 4	DisGeNET
206	P19320	VCAM1	vascular cell adhesion molecule 1	DisGeNET
207	P14210	HGF	hepatocyte growth factor	DisGeNET
208	Q9UID3	VPS51	VPS51, GARP complex subunit	DisGeNET
209	P08603	CFH	complement factor H	DisGeNET
210	P01282	VIP	vasoactive intestinal peptide	DisGeNET
211	P21730	C5AR1	complement C5a receptor 1	DisGeNET
212	P04275	VWF	von Willebrand factor	DisGeNET
213	Q14BN4	SLMAP	sarcolemma associated protein	DisGeNET
214	P35625	TIMP3	TIMP metallopeptidase inhibitor 3	DisGeNET
215	P01033	TIMP1	TIMP metallopeptidase inhibitor 1	DisGeNET
216	P04233	CD74	CD74 molecule	DisGeNET
217	P78423	CX3CL1	C-X3-C motif chemokine ligand 1	DisGeNET
218	P18827	SDC1	syndecan 1	DisGeNET
219	P22301	IL10	interleukin 10	DisGeNET
220	P16581	SELE	selectin E	DisGeNET
221	P14151	SELL	selectin L	DisGeNET
222	P10145	CXCL8	C-X-C motif chemokine ligand 8	DisGeNET
223	P55017	SLC12A3	solute carrier family 12 member 3	DisGeNET
224	O00622	CYR61	cysteine rich angiogenic inducer 61	DisGeNET
225	P13726	F3	coagulation factor III, tissue factor	DisGeNET
226	Q02363	ID2	inhibitor of DNA binding 2	DisGeNET
227	P09486	SPARC	secreted protein acidic and cysteine rich	DisGeNET
228	O00519	FAAH	fatty acid amide hydrolase	DisGeNET
229	P24821	TNC	tenascin C	DisGeNET
230	P01137	TGFB1	transforming growth factor beta 1	DisGeNET
231	P16403	HIST1H1C	histone cluster 1 H1 family member c	DisGeNET
232	Q16853	AOC3	amine oxidase, copper containing 3	DisGeNET
233	Q04206	RELA	RELA proto-oncogene, NF-kB subunit	DisGeNET
234	P62328	TMSB4X	thymosin beta 4 X-linked	DisGeNET
235	P21579	SYT1	synaptotagmin 1	DisGeNET
236	P48061	CXCL12	C-X-C motif chemokine ligand 12	DisGeNET
237	P08047	SP1	Sp1 transcription factor	DisGeNET
238	Q5SQN1	SNAP47	synaptosome associated protein 47	DisGeNET
239	Q9H4A3	WNK1	WNK lysine deficient protein kinase 1	DisGeNET
240	Q9BQQ3	GORASP1	golgi reassembly stacking protein 1	DisGeNET
241	Q6W2J9	BCOR	BCL6 corepressor	DisGeNET
242	Q15063	POSTN	periostin	DisGeNET
243	Q9BV40	VAMP8	vesicle associated membrane protein 8	DisGeNET
244	O15297	PPM1D	protein phosphatase, Mg2+/Mn2+ dependent 1D	DisGeNET
245	P09429	HMGB1	high mobility group box 1	DisGeNET
246	P14136	GFAP	glial fibrillary acidic protein	DisGeNET
247	P20248	CCNA2	cyclin A2	DisGeNET
248	Q01196	RUNX1	runt related transcription factor 1	DisGeNET
249	P01031	C5	complement C5	DisGeNET
250	P35613	BSG	basigin (Ok blood group)	DisGeNET
251	P35414	APLNR	apelin receptor	DisGeNET
252	P09601	HMOX1	heme oxygenase 1	DisGeNET
253	P21246	PTN	pleiotrophin	DisGeNET
254	Q08209	PPP3CA	protein phosphatase 3 catalytic subunit alpha	DisGeNET
255	P29590	PML	promyelocytic leukemia	DisGeNET
256	P35225	IL13	interleukin 13	DisGeNET
257	P17936	IGFBP3	insulin like growth factor binding protein 3	DisGeNET
258	P35318	ADM	adrenomedullin	DisGeNET
259	P15692	VEGFA	Vascular endothelial growth factor A	DrugBank
260	P49763	PGF	Placenta growth factor	DrugBank
261	P49765	VEGFB	Vascular endothelial growth factor B	DrugBank
262	Q16518	RPE65	Retinal pigment epithelium protein	TTD
263	P19235	EPOR	Erythropoietin Receptor	TTD
264	Q16539	MAPK14	Stress-activated protein kinase 2a (p38 alpha); Mitogen-activated protein kinase 14	TTD
265	P08185	SERPINA6	Corticosteroid-binding globulin	TTD
266	P09038	FGF2	Fibroblast growth factor-2	TTD
267	P35228	NOS2	Nitric-oxide synthase inducible	TTD
268	P41597	CCR2	C-C chemokine receptor type 2	TTD
